# Supplementary material for: Identifying nutraceutical targets to treat polycystic ovary syndrome using graph representation learning
Source: NPJ Womens Health. 2025 Dec 1;3(1):68. doi: 10.1038/s44294-025-00117-4 (PMC12669042; doi:10.1038/s44294-025-00117-4)
Supplement: Supplementary file 1 — Supplementary Data [file 44294_2025_117_MOESM1_ESM.xlsx]

## Sheet: Summary
Name	Description
Supplementary Data 1	Top 100 bioactive molecules identified by the network propagation algorithm ranked in descending order according to their interaction with genes relevant to polycystic ovary syndrome. The columns describe: the ranking, the molecule name, the cosine similarity score, and the known foods containing the molecule. A key is available at the bottom of the ranked list.
Supplementary Data 2	All 1,508 pharmacological agents (drugs) identified by the network propagation algorithm ranked in descending order according to their interaction with genes relevant to polycystic ovary syndrome. The columns describe: the ranking, the drug name, the cosine similarity score, the genes the agent targets, and diseases the drug is currently used for.

## Sheet: Supplementary Data 1
Supplementary Table 1
Ranking	Molecule	Similarity score	Foods containing this molecule
1	Indole-beta-carboxylic acid/3-carboxyindole	0.153474	['Barley', 'Broccoli', 'Brussel sprouts', 'Common beet', 'Common pea', 'Cucumber', 'Wakame']
2	2-Hydroxybenzaldehyde/ Salicylal	0.153474	['Common buckwheat', 'Garden tomato (var.)', 'Peppermint', 'Tea']
3	Epicatechin 3-gallate	0.0542037	['Carob', 'Common buckwheat', 'Common grape', 'Garden rhubarb', 'Star fruit', 'Tea']
4	24-Methylenecycloartan-3-ol/ 24-Methylene Cycloartenol-3-ol	0.0495458	['Almond', 'Arabica coffee', 'Avocado', 'Bitter gourd', 'Broccoli', 'Cocoa bean', 'Coconut', 'Corn', 'Cucumber', 'Evening primrose', 'Fig', 'Flaxseed', 'French plantain', 'Garden onion', 'Green bell pepper', 'Muskmelon', 'Orange bell pepper', 'Papaya', 'Peach', 'Pepper (C. annuum)', 'Potato', 'Red bell pepper', 'Rice', 'Sesame', 'Soft-necked garlic', 'Sour cherry', 'Soy bean', 'Sunflower', 'Yello…
5	Isoflavones	0.0374205	['Soy bean']
6	Levoglutamide/ L-Glutamine	0.0368376	['Apple', 'Blackcurrant', 'Carrot', 'Common sage', 'Date', 'Garden onion', 'Pineapple', 'Potato', 'Soft-necked garlic', 'Sour cherry', 'Sweet orange', 'Tarragon', 'Tea', 'Wild carrot', 'Wild celery', 'Wild leek']
7	Anthocyanidins/ Proanthocyanidins	0.0365775	['Common grape', 'Peach']
8	Dibutyl phthalate	0.0188853	['Cloves', 'Kohlrabi']
9	Diethylstilbesterol	0.018842	['Gram bean']
10	(+)-alpha-Pinene	0.0185926	['Almond', 'Fennel', 'Ginger', 'Peppermint']
11	Selenomethionine/ selenium	0.016266	['Garden onion']
12	1H-Indole-3-methanol/ Indole-3-carbinol/3-indolylcarbinol	0.0147525	['Broccoli', 'Brussel sprouts', 'Cabbage', 'White cabbage']
13	Zn2+	0.013715
14	Ca2+	0.0136544
15	Fisetin	0.0125672	['Soy bean']
16	Campesterol	0.0115568	['Allspice', 'Almond', 'Apple', 'Apricot', 'Arabica coffee', 'Avocado', 'Barley', 'Black elderberry', 'Black walnut', 'Broad bean', 'Brussel sprouts', 'Cabbage', 'Caraway', 'Cardamom', 'Carob', 'Carrot', 'Ceylon cinnamon', 'Cherimoya', 'Chinese cabbage', 'Chinese mustard', 'Chives', 'Cloves', 'Cocoa bean', 'Coconut', 'Common bean', 'Common buckwheat', 'Common grape', 'Common hazelnut', 'Common or…
17	Obtusifoliol	0.0111976	['Arabica coffee', 'Common bean', 'Common grape', 'Common hazelnut', 'Corn', 'Cucumber', 'Evening primrose', 'French plantain', 'Garden tomato (var.)', 'Green bell pepper', 'Orange bell pepper', 'Pepper (C. annuum)', 'Red bell pepper', 'Sesame', 'Soy bean', 'Watermelon', 'Yellow bell pepper']
18	24-Methylene-24-dihydrolanosterol	0.0111976	['Cucumber']
19	2-Phenylethylamine	0.0105557	['Almond', 'Cabbage', 'Cocoa bean', 'Common grape', 'French plantain', 'Pear', 'Spinach', 'White cabbage']
20	Acetaldehyde	0.010499	['Anise', 'Apple', 'Arabica coffee', 'Black elderberry', 'Blackcurrant', 'Cabbage', 'Caraway', 'Carrot', 'Date', 'Fig', 'Garden tomato (var.)', 'Ginger', 'Guava', 'Mandarin orange (Clementine, Tangerine)', 'Muskmelon', 'Olive', 'Peach', 'Peppermint', 'Pineapple', 'Potato', 'Rice', 'Rocket salad (ssp.)', 'Soft-necked garlic', 'Soursop', 'Soy bean', 'Spearmint', 'Swede', 'Sweet orange', 'Tea', 'Whi…
21	Histamine	0.00989213	['Cabbage', 'Common pea', 'French plantain', 'Muskmelon', 'Spinach', 'Sunflower', 'White cabbage']
22	Serotonin	0.00983144	['Avocado', 'Bitter gourd', 'Black walnut', 'Cocoa bean', 'Common pea', 'Common walnut', 'Corn', 'Cottonseed', 'Date', 'Eggplant', 'European plum', 'French plantain', 'Garden tomato (var.)', 'Papaya', 'Pineapple', 'Pomegranate', 'Potato', 'Scarlet bean', 'Sea-buckthornberry']
23	Pentadecanoic acid	0.00889508	['Black elderberry', 'Black walnut', 'Cardamom', 'Common buckwheat', 'Dandelion', 'Ginger', 'Green bell pepper', 'Muskmelon', 'Nutmeg', 'Orange bell pepper', 'Pepper (C. annuum)', 'Pepper (C. frutescens)', 'Potato', 'Red bell pepper', 'Soft-necked garlic', 'White mustard', 'Yellow bell pepper']
24	1-Propylamine	0.00871611	['Common grape', 'Green bell pepper', 'Orange bell pepper', 'Pepper (C. annuum)', 'Red bell pepper', 'Wild celery', 'Yellow bell pepper']
25	Glycolipids	0.0083124	['Chayote', 'Chinese mustard', 'Swamp cabbage', 'Winter squash']
26	Tricetin	0.00820027	['Ginkgo nuts', 'Tea']
27	Methylether	0.00808248	['Rosemary']
28	Safranal	0.00799343	['Fig', 'Saffron', 'Tea']
29	Genistein	0.0079611	['Adzuki bean', 'Alfalfa', 'Black-eyed pea', 'Broad bean', 'Chickpea', 'Common bean', 'Common pea', 'Corn', 'Fenugreek', 'Gram bean', 'Green bean', 'Hyacinth bean', 'Lentils', 'Lima bean', 'Mung bean', 'Pigeon pea', 'Prunus (Cherry, Plum)', 'Scarlet bean', 'Sour cherry', 'Soy bean', 'Sweet cherry', 'White lupine', 'Yellow wax bean']
30	Cellulase	0.0073832	['Cocoa bean', 'Garden tomato (var.)']
31	2-Methoxy-3-(2-methylpropyl)pyrazine	0.00737504	['Common grape', 'Green bell pepper', 'Orange bell pepper', 'Pepper (C. annuum)', 'Pepper (C. frutescens)', 'Red bell pepper', 'Yellow bell pepper']
32	Propanedioic acid/ malonic acid	0.00723392	['Barley', 'Common bean', 'Common beet', 'Corn', 'Fig', 'French plantain', 'Green bell pepper', 'Lime', 'Mandarin orange (Clementine, Tangerine)', 'Muskmelon', 'Oat', 'Orange bell pepper', 'Peach', 'Pepper (C. annuum)', 'Pepper (C. frutescens)', 'Red beetroot', 'Red bell pepper', 'Scarlet bean', 'Sunflower', 'Sweet orange', 'Wild celery', 'Yellow bell pepper']
33	Quercetin	0.00712197	['Almond', 'American cranberry', 'Anise', 'Apple', 'Apricot', 'Arrowroot', 'Asparagus', 'Avocado', 'Bilberry', 'Black elderberry', 'Black walnut', 'Blackcurrant', 'Borage', 'Breadfruit', 'Broccoli', 'Brussel sprouts', 'Cabbage', 'Capers', 'Caraway', 'Carob', 'Carrot', 'Chicory', 'Chives', 'Cloves', 'Cocoa bean', 'Common buckwheat', 'Common grape', 'Common hazelnut', 'Common oregano', 'Common pers…
34	Nonanoic acid	0.00699419	['Apple', 'Chinese cinnamon', 'Cocoa bean', 'Common oregano', 'Hyssop', 'Mandarin orange (Clementine, Tangerine)', 'Orange mint', 'Pepper (C. frutescens)', 'Rice', 'Rocket salad (ssp.)', 'Roselle', 'Soy bean', 'Sweet bay', 'White mustard']
35	Dihydrolanasterol	0.00689487	['Arabica coffee']
36	3-Methylphenol	0.00680646	['Arabica coffee', 'Asparagus', 'Tea']
37	Luteolin 7-rhamnosylglucoside	0.00668938	['Dandelion', 'German camomile', 'Lemon', 'Sweet orange']
38	N-Tetradecane	0.00662714	['Allspice', 'Black elderberry', 'Black walnut', 'Common buckwheat', 'Dill', 'Green bell pepper', 'Hyssop', 'Lemon', 'Lemon balm', 'Orange bell pepper', 'Papaya', 'Pepper (C. annuum)', 'Pepper (C. frutescens)', 'Red bell pepper', 'Summer savory', 'Sweet bay', 'Yellow bell pepper']
39	Glycitein	0.00660879	['Soy bean']
40	Vitexin	0.0064975	['Common beet']
41	Vanadium	0.00642154	['Allspice', 'Almond', 'Asparagus', 'Black walnut', 'Black-eyed pea', 'Brazil nut', 'Butternut', 'Cabbage', 'Cashew nut', 'Coconut', 'Common bean', 'Common hazelnut', 'Common persimmon', 'Corn', 'Dill', 'Flaxseed', 'Garden tomato (var.)', 'Lettuce', 'Lima bean', 'Pear', 'Pistachio', 'White cabbage']
42	1-Isothiocyanato-2-phenylethane	0.00641664	['Broccoli', 'Cabbage', 'Chinese mustard', 'Horseradish', 'Watercress', 'White cabbage']
43	Isopiperine	0.00636767	['Pepper (Spice)']
44	Nickel	0.00636355	['Almond', 'American cranberry', 'Apple', 'Asparagus', 'Bitter gourd', 'Black walnut', 'Black-eyed pea', 'Blackcurrant', 'Brazil nut', 'Broccoli', 'Butternut', 'Cabbage', 'Caraway', 'Carrot', 'Cashew nut', 'Ceylon cinnamon', 'Chinese cabbage', 'Cloudberry', 'Cloves', 'Coconut', 'Common bean', 'Common buckwheat', 'Common grape', 'Common hazelnut', 'Common pea', 'Common persimmon', 'Common wheat', …
45	Arachidonic acid	0.00625961	['Brussel sprouts', 'Carrot', 'Common buckwheat', 'Sesame', 'Soft-necked garlic', 'Soy bean', 'Wild carrot']
46	Lanosterol	0.00620221	['Arabica coffee', 'Bitter gourd', 'Corn', 'Garden tomato (var.)', 'Green bell pepper', 'Irish moss', 'Italian sweet red pepper', 'Maitake', 'Orange bell pepper', 'Pepper (C. annuum)', 'Red bell pepper', 'Shea tree', 'Soy bean', 'Yellow bell pepper']
47	2-Hydroxy-6-pentadecylbenzoic acid	0.00619475	['Cashew nut']
48	Methylamine	0.00616425	['Apple', 'Barley', 'Cabbage', 'Carrot', 'Common grape', 'Corn', 'French plantain', 'Soy bean', 'Spinach', 'Tea', 'White cabbage', 'Wild carrot', 'Wild celery']
49	S-Methyl-L-methionine	0.00615102	['Garden tomato (var.)', 'Soft-necked garlic', 'Tea', 'Wild celery']
50	Lithium	0.00611892	['Apple', 'Asparagus', 'Cabbage', 'Carrot', 'Common bean', 'Common grape', 'Common thyme', 'Corn', 'Cucumber', 'Eggplant', 'Endive', 'European plum', 'Flaxseed', 'Garden onion', 'Garden tomato (var.)', 'Green bell pepper', 'Lettuce', 'Muskmelon', 'Orange bell pepper', 'Parsley', 'Peach', 'Pear', 'Pepper (C. annuum)', 'Pepper (C. frutescens)', 'Potato', 'Red beetroot', 'Red bell pepper', 'Sweet or…
51	Propyl gallate	0.00609205	['Corn']
52	Strontium	0.00606034	['Allspice', 'Almond', 'Apple', 'Asparagus', 'Black walnut', 'Black-eyed pea', 'Brazil nut', 'Butternut', 'Cabbage', 'Carrot', 'Cashew nut', 'Ceylon cinnamon', 'Chinese cinnamon', 'Cloves', 'Coconut', 'Common bean', 'Common grape', 'Common hazelnut', 'Common persimmon', 'Corn', 'Cucumber', 'Dandelion', 'Eggplant', 'Endive', 'European plum', 'Flaxseed', 'Garden onion', 'Garden tomato (var.)', 'Gia…
53	Procyanidin	0.00601094	['Cloves', 'Ginkgo nuts', 'Soursop']
54	L-Serine	0.0059957	['Adzuki bean', 'Almond', 'Amaranth', 'Apple', 'Apricot', 'Asparagus', 'Avocado', 'Barley', 'Bitter gourd', 'Black walnut', 'Black-eyed pea', 'Blackcurrant', 'Borage', 'Brazil nut', 'Breadfruit', 'Broad bean', 'Broccoli', 'Burdock', 'Butternut', 'Cabbage', 'Caraway', 'Carob', 'Carrot', 'Cashew nut', 'Cassava', 'Chayote', 'Chickpea', 'Chives', 'Cocoa bean', 'Coconut', 'Colorado pinyon', 'Common be…
55	Legumelin	0.0059821	['Soy bean']
56	Epigallocatechin 3-gallate	0.00592589	['Common grape', 'Pomegranate', 'Star fruit', 'Tea']
57	(-)-Arctigenin	0.00591966	['Burdock', 'Cardoon']
58	Prunetin	0.00589149	['Prunus (Cherry, Plum)', 'Sour cherry']
59	Ethyl benzene	0.0058866	['Black walnut', 'Safflower']
60	Phthalic acid	0.00584785	['Red raspberry']
61	beta-Ionone	0.00582959	['Carrot', 'Common grape', 'Common oregano', 'Common wheat', 'Corn', 'Fig', 'Ginger', 'Ginkgo nuts', 'Guava', 'Highbush blueberry', 'Hyssop', 'Muskmelon', 'Oat', 'Pepper (C. frutescens)', 'Peppermint', 'Red raspberry', 'Safflower', 'Sour cherry', 'Spearmint', 'Star fruit', 'Sweet basil', 'Tamarind', 'Tea', 'Wakame', 'Watermelon', 'Wild carrot']
62	2-Undecane	0.0058184	['Cardamom']
63	6-Methylscutellarein	0.00578833	['Common sage', 'Rosemary', 'Sunflower', 'Tarragon']
64	Lanthanum	0.00577071	['Almond', 'Black walnut', 'Brazil nut', 'Butternut', 'Cabbage', 'Cashew nut', 'Coconut', 'Common hazelnut', 'Common persimmon', 'European plum', 'Lettuce', 'Pistachio', 'White cabbage']
65	Demethoxycurcumin	0.00571049	['Turmeric']
66	Adenine	0.00565899	['Apple', 'Arabica coffee', 'Chickpea', 'Common wheat', 'Corn', 'Jicama', 'Mugwort', 'Potato', 'Red beetroot', 'Rice', 'Soy bean', 'Tea', 'Wild celery']
67	Gold	0.00565882	['Almond', 'Black walnut', 'Butternut', 'Cashew nut', 'Coconut', 'Common hazelnut', 'Pistachio']
68	Hesperidin	0.00564983	['Cornmint', 'Green bell pepper', 'Hyssop', 'Lemon', 'Linden', 'Mandarin orange (Clementine, Tangerine)', 'Mentha (Mint)', 'Orange bell pepper', 'Pepper (C. annuum)', 'Pepper (C. frutescens)', 'Red bell pepper', 'Rosemary', 'Spearmint', 'Sweet orange', 'Yellow bell pepper']
69	Chromium	0.00563076	['Allspice', 'Almond', 'American cranberry', 'Apple', 'Asparagus', 'Barley', 'Bilberry', 'Black walnut', 'Black-eyed pea', 'Blackcurrant', 'Brazil nut', 'Broccoli', 'Burdock', 'Butternut', 'Cabbage', 'Caraway', 'Cardamom', 'Carrot', 'Cashew nut', 'Ceylon cinnamon', 'Chinese cabbage', 'Chinese cinnamon', 'Cloudberry', 'Cloves', 'Coconut', 'Common bean', 'Common grape', 'Common hazelnut', 'Common p…
70	Phasin	0.00557322	['Soy bean']
71	1-Octadecanol	0.0055529	['Potato', 'Soft-necked garlic']
72	L-Phenylalanine	0.0055496	['Adzuki bean', 'Almond', 'Amaranth', 'Apple', 'Apricot', 'Asparagus', 'Avocado', 'Bitter gourd', 'Black walnut', 'Black-eyed pea', 'Brazil nut', 'Breadfruit', 'Broad bean', 'Broccoli', 'Brussel sprouts', 'Burdock', 'Butternut', 'Cabbage', 'Calabash', 'Caraway', 'Carob', 'Carrot', 'Cashew nut', 'Cassava', 'Chayote', 'Cherry tomato', 'Chickpea', 'Chicory', 'Chives', 'Cocoa bean', 'Coconut', 'Color…
73	Creatine	0.00548889	['Apple', 'Loquat']
74	alpha-D-Glucopyranose	0.0054622	['Anise', 'Bitter gourd']
75	Ochratoxin A	0.00546162	['Barley', 'Common wheat']
76	6-Oxocamphor	0.00540748	['Common sage']
77	Geraniol	0.00540714	['Almond', 'Apple', 'Apricot', 'Bilberry', 'Black walnut', 'Blackcurrant', 'Cardamom', 'Carrot', 'Ceylon cinnamon', 'Common grape', 'Common oregano', 'Common sage', 'Common thyme', 'Coriander', 'Corn', 'Dill', 'Fennel', 'German camomile', 'Ginger', 'Highbush blueberry', 'Hyssop', 'Lemon', 'Lemon balm', 'Lemon grass', 'Linden', 'Lovage', 'Mandarin orange (Clementine, Tangerine)', 'Mango', 'Nutmeg'…
78	Hexanedioic acid	0.00540676	['Common beet', 'Red beetroot']
79	Thymoquinone	0.00536657	['Winter savory']
80	Erucin	0.00534942	['Cabbage', 'Kohlrabi', 'White cabbage']
81	Phosphatase	0.00533894	['European chestnut', 'Fenugreek', 'French plantain', 'Horseradish', 'Jerusalem artichoke', 'Lentils', 'Pineapple']
82	Nitrate	0.00531444	['Pineapple']
83	Quercitrin	0.00531416	['Allspice', 'Almond', 'American cranberry', 'Apple', 'Apricot', 'Bilberry', 'Blackcurrant', 'Broccoli', 'Carrot', 'Chicory', 'Cocoa bean', 'Common buckwheat', 'Common grape', 'Common hazelnut', 'Common pea', 'Common salsify', 'Common walnut', 'CupuaÃ§u', 'Dill', 'Fenugreek', 'Garden onion', 'Garden rhubarb', 'Garden tomato (var.)', 'German camomile', 'Ginkgo nuts', 'Guava', 'Highbush blueberry',…
84	Guafine	0.00530022	['Guava']
85	Europium	0.00529307	['Almond', 'Black walnut', 'Black-eyed pea', 'Brazil nut', 'Butternut', 'Cashew nut', 'Coconut', 'Common hazelnut', 'Pistachio']
86	Rotenone	0.00529278	['Jicama']
87	Silica	0.00528934	['Barley', 'Chicory', 'Flaxseed', 'French plantain', 'Mango', 'Oat', 'Pepper (Spice)', 'Rice', 'Tea', 'Wild leek']
88	Naringin	0.00527685	['Common oregano', 'Kumquat', 'Lemon', 'Mandarin orange (Clementine, Tangerine)', 'Pomegranate', 'Sweet orange']
89	Rhein	0.00527007	['Dock', 'Garden rhubarb']
90	Cobalt	0.00526983	['Allspice', 'Almond', 'American cranberry', 'Apple', 'Asparagus', 'Barley', 'Bilberry', 'Black walnut', 'Black-eyed pea', 'Blackcurrant', 'Borage', 'Brazil nut', 'Broccoli', 'Burdock', 'Butternut', 'Cabbage', 'Caraway', 'Cardamom', 'Carrot', 'Cashew nut', 'Ceylon cinnamon', 'Chinese cabbage', 'Cloudberry', 'Cloves', 'Coconut', 'Common bean', 'Common grape', 'Common hazelnut', 'Common pea', 'Comm…
91	Smilagenin	0.00526253	['Fenugreek']
92	Cerebroside	0.00525617	['Common bean', 'Fig', 'Pomegranate']
93	Brassinin	0.00525389	['Cauliflower', 'Chinese cabbage']
94	Chymopapain B	0.00523437	['Papaya']
95	Gallic acid	0.00523411	['Allspice', 'Apple', 'Bilberry', 'Black walnut', 'Carob', 'Cashew nut', 'Cloves', 'Common grape', 'Common oregano', 'Common sage', 'Common thyme', 'Common walnut', 'Corn', 'European chestnut', 'Evening primrose', 'Garden rhubarb', 'Guava', 'Highbush blueberry', 'Java plum', 'Mango', 'Olive', 'Pomegranate', 'Potato', 'Red raspberry', 'Sapodilla', 'Sea-buckthornberry', 'Sour cherry', 'Soy bean', '…
96	Kaempferol	0.00522881	['Almond', 'Apple', 'Apricot', 'Asparagus', 'Black elderberry', 'Blackcurrant', 'Borage', 'Broad bean', 'Broccoli', 'Cabbage', 'Caraway', 'Carrot', 'Chicory', 'Chives', 'Cloves', 'Cocoa bean', 'Common grape', 'Common hazelnut', 'Common oregano', 'Common pea', 'Common persimmon', 'Common thyme', 'Common walnut', 'Cottonseed', 'CupuaÃ§u', 'Dill', 'European chestnut', 'European plum', 'Evening primr…
97	Udp-xylose	0.00522525	['Soy bean']
98	Putresine	0.00522387	['French plantain']
99	Acetovanillone	0.00521554	['Corn', 'Garden onion']
100	2,6-Di-tert-butyl-4-methylphenol	0.00521359	['Soft-necked garlic']
Color	Interpretation
	Literature shows it has potential therapeutic benefit in PCOS
	Yet to be independently tested, but found in food items reported to show potential therapeutic benefit in PCOS
	No literature supports its use in PCOS
	Harmful in large quantities or not beneficial in PCOS
	Molecules also present when only considering PCOS-related genes with at least "moderate" evidence

## Sheet: Supplementary Data 2
Supplementary Table 2
Ranking	Pharmacological agent	Similarity score	Associated genes	Associated diseases
1	Nafarelin	0.212106	['GNRHR']	['precocious puberty', 'endometriosis', 'Precocious Puberty, Central', 'infertility', 'Female Infertility']
2	Abarelix	0.212106	['GNRHR']	['Malignant Neoplasm Of Prostate']
3	leuprolide	0.212106	['GNRHR']	['precocious puberty', 'endometriosis', 'Malignant Neoplasm Of Prostate', 'Uterine Fibroids', 'infertility', 'Female Infertility', 'Mammary Neoplasms', 'Endometrial Neoplasms', 'Fibroid Tumor', 'Ovarian Neoplasm', 'Prostatic Hyperplasia', 'Prostatic Neoplasms']
4	Histrelin	0.212106	['GNRHR']	['precocious puberty']
5	ganirelix	0.212106	['GNRHR']	['Ovarian Hyperstimulation Syndrome']
6	gonadorelin	0.212106	['GNRHR']	['amenorrhea', 'Pituitary Neoplasms', 'Delayed Puberty', 'precocious puberty', 'cystic ovaries']
7	degarelix	0.212106	['GNRHR']	['Malignant Neoplasm Of Prostate']
8	triptorelin	0.212106	['GNRHR']	['precocious puberty', 'endometriosis']
9	Drostanolone	0.157106	['AR']	['Corneal Ulcer', 'rosacea', 'Anemia, Diamond-Blackfan', 'Uveitis', 'Aplastic Anemia', 'Iridocyclitis', 'Hypoplastic Anemia']
10	oxandrolone	0.157106	['AR']	['osteoporosis', 'Growth Disorders']
11	stanozolol	0.157106	['AR']	['Angioedemas, Hereditary', 'anemia']
12	enzalutamide	0.157106	['AR']	['Malignant Neoplasm Of Prostate']
13	Nandrolone phenpropionate	0.157106	['AR']	['Antithrombin Iii Deficiency', 'Breast Carcinoma', 'Growth Failure', 'Refractory Anemias']
14	nilutamide	0.157106	['AR']	['Prostatic Neoplasms']
15	Nandrolone decanoate	0.157106	['AR']	['Renal Insufficiency', 'Antithrombin Iii Deficiency', 'Breast Carcinoma', 'Growth Failure', 'Refractory Anemias']
16	bicalutamide	0.157106	['AR']	['Malignant Neoplasm Of Prostate', 'Prostatic Neoplasms']
17	Testosterone Propionate	0.157106	['AR']	['Cryptorchidism', 'Delayed Puberty', 'Testicular Hypogonadism', 'Deficiency of testosterone biosynthesis']
18	Insulin Detemir	0.157074	['INSR']	['diabetes mellitus', 'Diabetes Mellitus, Insulin-Dependent', 'Diabetes Mellitus, Non-Insulin-Dependent', 'hyperglycemia']
19	Insulin Degludec	0.157074	['INSR']	['diabetes mellitus']
20	Insulin Glulisine	0.157074	['INSR']	['diabetes mellitus', 'hyperglycemia', 'Hypoinsulinaemia']
21	insulin aspart, biphasic isophane [injection]	0.157074	['INSR']	['diabetes mellitus', 'Hypoinsulinaemia']
22	Buserelin	0.138406	['LHCGR', 'GNRHR']	['infertility', 'Female Infertility']
23	goserelin-acetate	0.138406	['LHCGR', 'GNRHR']	['endometriosis', 'Malignant Neoplasm Of Breast']
24	Choriogonadotropin alfa	0.11542	['LHCGR', 'FSHR']	['Female Infertility']
25	Follicle Stimulating Hormone	0.11542	['LHCGR', 'FSHR']	['infertility']
26	carglumic-acid	0.0983149	['CYP21A2', 'CPS1']	['hyperammonemia', 'Hyperammonemia, Type Iii']
27	danazol	0.0976804	['ESR1', 'AR', 'PGR', 'CCL2', 'GNRHR']	['endometriosis', 'edema', 'angioedema']
28	dienogest	0.0941699	['AR', 'PGR']	['endometriosis']
29	Methyltestosterone	0.0903777	['ESR1', 'AR']	['Testicular Hypogonadism', 'Deficiency of testosterone biosynthesis', 'Delayed Puberty', 'Malignant Neoplasm Of Breast', 'Mammary Neoplasms', 'hypogonadism', 'erectile dysfunction']
30	Insulin Glargine	0.0899812	['INSR', 'IGF1R']	['Diabetes Mellitus, Insulin-Dependent', 'Diabetes Mellitus, Non-Insulin-Dependent', 'diabetes mellitus', 'hyperglycemia', 'Hypoinsulinaemia']
31	Insulin Lispro	0.0899812	['INSR', 'IGF1R']	['Diabetes Mellitus, Insulin-Dependent', 'Diabetes Mellitus, Non-Insulin-Dependent', 'diabetes mellitus', 'hyperglycemia', 'Hypoinsulinaemia']
32	dihydrotestosterone	0.0896393	['AR', 'HSD17B1']	['tetany', 'hypoparathyroidism']
33	oxymetholone	0.0881476	['AR', 'NPPB']	['Aplastic Anemia', 'Hypoplastic Anemia', 'Anemia, Diamond-Blackfan', 'myelofibrosis', 'anemia']
34	gestrinone	0.0834906	['ESR1', 'NR3C1', 'AR', 'PGR', 'SHBG', 'GNRHR']	['endometriosis']
35	ketoconazole	0.0686119	['AR', 'KCNH2', 'NR1I2', 'CYP21A2', 'KCNA10', 'CYP19A1', nan]	['seborrheic dermatitis']
36	drospirenone	0.0676833	['AR', 'PGR', nan]	['hyperaldosteronism']
37	ulipristal	0.0675945	['NR3C1', 'AR', 'PGR']	['Uterine Fibroids']
38	norgestimate	0.0674605	['ESR1', 'AR', 'PGR']	['amenorrhea', 'Female Infertility']
39	norgestrel	0.0671989	['AR', 'PGR', 'SRD5A1']	['Menorrhagia']
40	norelgestromin	0.0659814	['AR', 'PGR', 'ALB']	['Malignant Neoplasm Of Breast', 'amenorrhea']
41	flutamide	0.0649697	['AR', 'AHR', 'NR1I2']	['Prostatic Neoplasms']
42	testosterone cypionate	0.0643029	['ESR1', 'AR', nan]	['Hypogonadotropic Hypogonadism', 'Idiopathic Hypogonadotropic Hypogonadism', 'Orchitis', 'Primary Hypogonadism', 'Testicular Hypogonadism']
43	testosterone	0.0643029	['ESR1', 'AR', nan]	['Primary Hypogonadism', 'Hypogonadotropic Hypogonadism', 'Cryptorchidism', 'Delayed Puberty', 'Testicular Hypogonadism', 'Deficiency of testosterone biosynthesis', 'Hypopituitarism', 'hypogonadism', 'Mammary Neoplasms']
44	Fludrocortisone	0.0642954	['NR3C1', 'AR', nan]	["Addison's disease", 'Adrenal Cortical Hypofunction']
45	acetophenazine	0.0629727	['AR', 'DRD2', 'DRD1']	['Psychotic Disorders']
46	noretynodrel	0.052641	['ESR1', 'AR', 'PGR', 'SHBG']	['amenorrhea', 'Endometrial Hyperplasia', 'Female Infertility']
47	Mecasermin	0.0521602	['IGFBP3', 'INSR', 'IGF1R', 'IGF2R']	['Laron Syndrome', 'Growth Failure', 'Insulin-Like Growth Factor I Deficiency', 'amyotrophic lateral sclerosis (ALS)']
48	nandrolone	0.0491068	['AR', 'MAOA', 'MAOB', 'CYP19A1']	['anemia']
49	mifepristone	0.0452862	['NR3C1', 'AR', 'PGR', 'NR1I2', 'KLK3']	['Diabetes Mellitus, Non-Insulin-Dependent', 'hyperglycemia', 'Impaired Glucose Tolerance', 'Brain Neoplasms', 'Ectopic Pregnancy', 'diabetes mellitus']
50	levonorgestrel	0.0433702	['ESR1', 'AR', 'PGR', 'SHBG', 'SRD5A1']	['Menorrhagia']
51	fluoxymesterone	0.0427639	['ESR1', 'NR3C1', 'AR', 'PRLR', 'HSD11B2']	['Noonan Syndrome', 'Testicular Hypogonadism', 'Cryptorchidism', 'Deficiency of testosterone biosynthesis', 'Delayed Puberty', 'Generalized Myotonia of Thomsen', 'angioedema', 'Mammary Neoplasms', 'hypogonadism']
52	Estrone	0.0426579	['ESR1', 'AR', 'ESR2', 'SHBG', 'CYP19A1']	['Mammary Neoplasms', 'hypogonadism', 'Premature Menopause', 'Menorrhagia', 'Ovarian Failure, Premature', 'Prostatic Neoplasms', 'obesity']
53	mitotane	0.0377248	['ESR1', 'AR', 'PGR', 'CYP11A1', 'FDX1', 'CYP11B1']	['adrenal cortical carcinoma', "Cushing's syndrome", 'Tumors Of Adrenal Cortex']
54	Lutropin alfa	0.0312058	['LHCGR']	['Female Infertility']
55	lercanidipine	0.0304489	['CACNA2D1', 'CACNG1']	['Hypertensive disease', "Raynaud's disease"]
56	Diethylstilbestrol	0.0282351	['ESR1', 'AR', 'ESR2', 'NCOA2', 'NR1I2', 'ESRRA', 'ESRRB', 'ESRRG', 'SHBG']	['Malignant Neoplasm Of Prostate', 'Premature Birth', 'Spontaneous Abortion', 'Mammary Neoplasms', 'Prostatic Neoplasms']
57	fluphenazine	0.0233362	['HTR2C', 'AR', 'CALM1', 'DRD2', 'HTR2A', 'DRD1', 'HTR7', 'HTR6', 'HRH1', nan]	['schizophrenia', 'Psychotic Disorders']
58	insulin human	0.021912	['RB1', 'INSR', 'IGF1R', 'LRP2', 'SYTL4', 'IGFBP7', 'CPE', 'IDE', 'CTSD', 'PCSK1', 'PCSK2', 'CCN3']	['Diabetes Mellitus, Insulin-Dependent', 'Diabetes Mellitus, Non-Insulin-Dependent', 'diabetes mellitus', 'Hypoinsulinaemia', 'Insulin Resistance']
59	fostamatinib	0.0206026	['ACVR1', 'CSF1R', 'CSK', 'INSR', 'EGFR', 'KDR', 'FGFR1', 'MAP4K2', 'LIMK1', 'PTK2', 'JAK2', 'ALOX5', 'PRKACB', 'FLT1', 'FER', 'NEK2', 'PDPK1', 'TGFBR2', 'TGFBR1', 'ABL1', 'NTRK1', 'FES', 'SRC', 'EPHB2', 'DDR2', 'PRKCI', 'BMX', 'CASK', 'ERBB4', 'MAP2K2', 'PAK6', 'JAK3', 'MAPK14', 'EPHB1', 'MINK1', 'BMPR2', 'PTK2B', 'MTOR', 'PTK6', 'MAP3K3', 'MAP2K5', 'PRKAB1', 'PRKAG1', 'PRKAG2', 'PRKAB2', 'MAPK1…	['B-Cell Lymphomas', 'Immune Thrombocytopenic Purpura', 'rheumatoid arthritis']
60	insulin, neutral	0.0196876	['RB1', 'INSR', 'IGF1R', 'LRP2', 'SYTL4', 'IGFBP7', 'CPE', 'IDE', 'CTSD', 'PCSK1', 'PCSK2', 'HLA-DQB1', 'CCN3', 'HLA-DQA2']	['diabetes mellitus']
61	progesterone	0.0195027	['ESR1', 'NR3C1', 'AR', 'PGR', 'CATSPER1', 'OPRK1', 'TRPC5', 'NR1I2', 'ORM1', 'SHBG', 'CYP17A1', 'CATSPER4', nan, 'CATSPER2']	['Endometrial Carcinoma', 'endometriosis', 'Metrorrhagia', 'Secondary Physiologic Amenorrhea', 'amenorrhea', 'Endometrial Hyperplasia', 'infertility', 'Female Infertility']
62	tamoxifen	0.0184917	['ESR1', 'PRKCZ', 'PRKCI', 'AR', 'ESR2', 'PRKCB', 'PRKCD', 'PRKCE', 'PRKCA', 'KCNH2', 'NR1I2', 'SH3D19', 'PRKCQ', 'PRKCG', 'ESRRG', 'SHBG', 'EBP']	['Invasive Ductal Breast Carcinoma', 'Malignant Neoplasm Of Breast', 'Mammary Neoplasms', 'Gynecomastia', 'Pancreatic Neoplasm', 'precocious puberty']
63	omalizumab	0.017795	['MS4A2', 'FCER1A']	['asthma', 'Hypersensitivity']
64	spironolactone	0.0141612	['CACNA1C', 'NR3C1', 'AR', 'PGR', 'CACNA1F', 'CACNB3', 'CACNA1A', 'NR1I2', 'CACNA1B', 'CACNB4', 'CACNA1S', 'CACNA1H', 'CACNA1D', 'SHBG', 'CACNB1', 'SRD5A1', 'CYP11B2', 'CACNA1G', 'CACNA2D1', 'CACNA1I', 'SRD5A3', 'CACNG1', 'CACNA2D2', 'CACNB2', 'SRD5A2', nan, 'CACNA2D3']	['Hypertensive disease', 'Ascites', 'edema', 'hyperaldosteronism', 'congestive heart failure', 'hepatic cirrhosis', 'nephrotic syndrome', 'hypokalemia']
65	Succinic acid	0.0133807	['P4HA2', 'PLOD3', 'SLC25A10', 'BBOX1', 'OXCT2', 'SUCLA2', 'SUCLG2', 'TMLHE', 'PLOD1', 'SDHB', 'P3H1', 'ASPH', 'SDHA', 'P4HA1', 'SUCLG1', 'SDHC', 'OXCT1', 'ALDH5A1', 'HSD17B6', 'SUCNR1', 'P3H2', 'SLC13A2', 'SDHD', 'SLC13A3']	['Iron Deficiency Anemia', 'Ulcer', 'Malnutrition']
66	diltiazem	0.0132325	['CACNA1C', 'KCNA5', 'CACNA1S', 'CACNA2D1', 'CACNG1', 'HTR3A']	['Hypertensive disease', 'Paroxysmal Supraventricular Tachycardia', 'angina pectoris', 'atrial fibrillation (AF)', 'Atrial Flutter', 'Myocardial Infarction', 'Supraventricular Tachycardia']
67	Magnesium Sulfate	0.0131881	['CACNA1C', 'CACNA1S', 'CACNB1', 'CACNA2D1', 'CACNG1', 'CACNB2']	['Hypomagnesemia', 'constipation', 'Cardiac Arrhythmia', 'Premature Obstetric Labor', 'Magnesium Deficiency', 'Pre-Eclampsia', 'tetany', 'Nephritis', 'Torsades De Pointes', 'ventricular fibrillation (VF)', 'epilepsy']
68	fluspirilene	0.0125177	['HTR1E', 'DRD2', 'HTR2A', 'HTR1A', 'HTR1D', 'CACNG1', 'HRH1']	['schizophrenia']
69	ibutilide	0.0121718	['CACNA1C', 'KCNH2', 'KCNJ11', 'KCNK1', 'CACNB1', 'CACNA2D1', 'CACNG1', 'KCNH7']	['atrial fibrillation (AF)', 'Atrial Flutter', 'Cardiac Arrhythmia']
70	efinaconazole	0.0114911	['CYP51A1']	['onychomycosis']
71	fluconazole	0.0114911	['CYP51A1']	['meningitis']
72	itraconazole	0.0114911	['CYP51A1']	['onychomycosis']
73	norethindrone	0.0111377	['PGR']	['Secondary Physiologic Amenorrhea', 'Menorrhagia', 'Female Hypogonadism Syndrome', 'Metrorrhagia', 'endometriosis', 'Endometrial Hyperplasia', 'hypogonadism']
74	dydrogesterone	0.0111377	['PGR']	['Abortion, Habitual', 'Irregular Periods', 'infertility']
75	Dehydroepiandrosterone	0.0109114	['ESR1', 'PPARA', 'AR', 'ESR2', 'GABRD', 'SULT2B1', 'GRIN1', 'NR1I2', 'GRIN2B', 'GABRB3', 'GRIN3B', 'HSD17B1', 'SIGMAR1', 'GRIN3A', 'GABRA1', 'GABRA4', 'GRIN2C', 'GABRA2', 'GABRA3', 'GABRA6', 'GABRB1', 'GRIN2D', 'SULT2A1', 'GABRE', 'GABRA5', nan, nan, nan, nan, 'GABRG3', 'GABRG1']	['erectile dysfunction', 'Lupus Erythematosus, Systemic', 'Oral Ulcer', 'Osteopenia', 'osteoporosis', 'Adrenal Gland Hypofunction']
76	levallorphan	0.0103443	['OPRM1', 'CHRNA2']	['respiratory depression']
77	calcitriol	0.00988165	['VDR', 'GC', 'HOXA10']	['hypocalcemia', 'hypophosphatemia', 'hypoparathyroidism', 'psoriasis', 'chronic renal failure', 'osteoporosis', 'rickets', 'vitamin D deficiency', 'hyperparathyroidism', 'vitamin E deficiency', 'Vitamin A Deficiency']
78	megestrol acetate	0.00974768	['NR3C1', 'PGR']	['Endometrial Carcinoma', 'anorexia', 'Breast Carcinoma']
79	mometasone	0.00974768	['NR3C1', 'PGR']	['cutaneous T-cell lymphoma (CTCL)', 'seborrheic dermatitis', 'asthma', 'Allergic Rhinitis (Disorder)', 'Exanthema', 'contact dermatitis', 'Lupus Erythematosus, Discoid', 'Hypersensitivity', 'Hay Fever', 'Rhinitis, Allergic, Perennial']
80	Tromethamine	0.00962269	['DCN', 'NEIL1', 'VEGFA', 'AMD1', 'CANT1']	['Acidosis']
81	trilostane	0.00953024	['ESR1', 'ESR2', 'HSD3B2', 'HSD3B1']	["Cushing's syndrome"]
82	desogestrel	0.00938165	['ESR1', 'PGR']	['endometriosis']
83	medroxyprogesterone acetate	0.00938165	['ESR1', 'PGR']	['Metrorrhagia', 'endometriosis', 'Endometrial Carcinoma', 'Secondary Physiologic Amenorrhea', 'Endometrial Hyperplasia']
84	ethynodiol-diacetate	0.00938165	['ESR1', 'PGR']	['endometriosis', 'hypogonadism']
85	Pseudoephedrine	0.00926269	['ADRB1', 'FOS', 'ATF4', 'JUN', 'TNF', 'ATF3', 'ATF5', 'SLC6A3', 'ADRB2', 'SLC6A4', 'ATF7', 'ATF6', 'NFATC1', 'ADRA2A', 'JDP2', 'SLC6A2', 'IL2', 'ATF1', 'ADRA1A', 'ATF2']	['Nasal congestion (finding)', 'Hay Fever', 'Allergic Rhinitis (Disorder)', 'Rhinitis', 'asthma', 'Priapism', 'Rhinitis, Allergic, Perennial', 'sinusitis']
86	botulinum toxin type B	0.00926182	['VAMP2', 'VAMP1', 'SYT2']	['Strabismus']
87	zinc	0.00901751	['ALDOA', 'APP', 'APLP1', 'EEF1A1', 'ESR1', 'FGA', 'CLU', 'SIVA1', 'TP53', 'S100A7', 'P4HB', 'MT2A', 'PDCD6', 'JUP', 'S100A9', 'IGHM', 'PRDX1', 'KRT6A', 'ASPA', 'TTR', 'S100A2', 'PARP1', 'HDAC1', 'HDAC4', 'A1BG', 'MPG', 'S100A8', 'TUFM', 'GSN', 'DCD', 'HRNR', 'IGHA1', 'GAPDHS', 'PSPH', 'DSP', 'MDM2', 'HDAC8', 'APLP2', 'ENO1', 'KRT1', 'TP73', 'TF', 'SOD1', 'KNG1', 'A2M', 'SERPINA3', 'KRT10', 'INS'…	['varicose veins']
88	AFLIBERCEPT	0.00897666	['VEGFA', 'PGF', 'VEGFB']	['Pathologic Neovascularization']
89	Necitumumab	0.00867341	['EGFR']	['Non-Small Cell Lung Carcinoma']
90	gefitinib	0.00867341	['EGFR']	['Non-Small Cell Lung Carcinoma', 'Lung Neoplasms']
91	pentolinium	0.00831081	['CHRNA4', 'CHRNA3', 'CHRNB4']	['Hypertensive Crisis']
92	bosutinib	0.00826803	['CDK2', 'ABL1', 'SRC', 'MAP2K2', 'TNK2', 'LYN', 'STK24', 'BCR', 'HCK', 'FYN', 'MAP3K2', 'MAP2K1', 'STK4', 'CAMK2G', 'FRK', 'MAP4K5', 'CAMK1D', 'TXK', 'STK10']	['Leukemia, Myeloid, Accelerated Phase', 'Blast Phase', 'chronic myeloid leukemia (CML)']
93	erlotinib	0.00812437	['EGFR', 'NR1I2']	['Non-Small Cell Lung Carcinoma', 'Adenocarcinoma Pancreas', 'Malignant Neoplasm Of Pancreas']
94	mecamylamine	0.00804044	['CHRNA7', 'CHRNA1', 'CHRNA4', 'CHRNA3', 'CHRNA6', 'CHRNA2', 'CHRNB2']	['Hypertensive disease', 'Essential Hypertension', 'Malignant Hypertension']
95	ademetionine	0.00803253	['CBS', 'COMT', 'GNMT', 'MAT2A', 'AMD1', 'CMTR1', 'MAT1A', 'AS3MT']	['osteoarthritis', 'attention-deficit/hyperactivity disorder (ADHD)']
96	ibrutinib	0.008017	['BMX', 'BTK', 'BLK']	['Malignant lymphoma, lymphocytic, intermediate differentiation, diffuse', 'chronic lymphocytic leukemia (CLL)', "Waldenstrom's macroglobulinemia (WM)", 'B-Cell Lymphomas']
97	bexarotene	0.00793744	['RXRA', 'RXRG', 'RXRB']	['cutaneous T-cell lymphoma (CTCL)', 'Carcinogenesis', 'diabetes mellitus']
98	pheniramine	0.00792329	['HRH1', nan]	['Allergic Rhinitis (Disorder)', 'Symptomatic Dermographism', 'fever', 'Hay Fever', 'urticaria', 'Nasal congestion (finding)', 'Coughing', 'Pruritus', 'Hypersensitivity']
99	meclizine	0.00792329	['HRH1', nan]	['vertigo', 'Hypersensitivity', 'nausea', 'vomiting']
100	ticlopidine	0.00776253	[nan]	['stroke', 'thrombosis']
101	ticagrelor	0.00776253	[nan]	['acute coronary syndrome (ACS)', 'Peripheral Vascular Diseases', 'stroke', 'Myocardial Infarction', 'thrombosis']
102	clopidogrel	0.00776253	[nan]	['acute coronary syndrome (ACS)', 'atherosclerosis', 'stroke', 'Myocardial Infarction', 'thrombosis', 'peripheral artery disease (PAD)']
103	prasugrel	0.00776253	[nan]	['acute coronary syndrome (ACS)', 'stroke', 'coronary artery disease (CAD)', 'thrombosis', 'Myocardial Infarction']
104	CANGRELOR	0.00776253	[nan]	['thrombosis']
105	allylestrenol	0.00774387	['ESR1', 'PGR', 'SLC6A9']	['Premature Obstetric Labor', 'Spontaneous Abortion']
106	bezafibrate	0.00758301	['PPARA', 'RXRA', 'PPARG', 'RXRG', 'RXRB', 'PPARD', 'NR1I2']	['hyperlipidemia', 'hypercholesterolemia', 'diabetes mellitus', 'Hyperlipoproteinemia Type Iia', 'Hyperlipoproteinemia Type Iib', 'Hyperlipoproteinemia Type Iii', 'Hyperlipoproteinemia Type Iv', 'Hyperlipoproteinemia Type V', 'Hyperlipoproteinemias']
107	tazarotene	0.00757598	['RARA', 'RXRB', 'RARB', 'RARG']	['psoriasis', 'keratosis', 'Acne']
108	bazedoxifene	0.00744384	['ESR1', 'ESR2']	['Osteoporosis, Postmenopausal', 'osteoporosis']
109	fulvestrant	0.00744384	['ESR1', 'ESR2']	['Mammary Neoplasms', 'Malignant Neoplasm Of Breast']
110	ospemifene	0.00744384	['ESR1', 'ESR2']	['dyspareunia', 'osteoporosis']
111	aspirin	0.00742191	['HSPA5', 'NFKB1', 'TP53', 'ASIC3', 'PRKAB1', 'PRKAG1', 'PRKAG2', 'PRKAB2', 'NFKBIA', 'PTGS2', 'NFKB2', 'IKBKB', 'RPS6KA3', 'EDNRA', 'PRKAA1', 'PRKAA2', 'PRKAG3', 'PTGS1', 'AKR1C1']	['rheumatoid arthritis', 'Migraine Disorders', 'Back Pain', 'osteoarthritis', 'Pain', 'Myocardial Infarction', 'joint pain', 'Arthritis', 'Dysmenorrhea', 'gout', 'ankylosing spondylitis', 'Infarction', 'Lupus Erythematosus, Systemic', 'Angina, Unstable', 'thrombosis', 'headache', 'fever', 'muscle pain']
112	Arsenic trioxide	0.00741506	['PML', 'CDKN1A', 'AKT1', 'MAPK1', 'JUN', 'HDAC1', 'CCND1', 'MAPK3', 'TXNRD1', 'IKBKB']	['Acute Myelomonocytic Leukemia', 'acute promyelocytic leukemia (APL)']
113	raloxifene	0.00738559	['ESR1', 'ESR2', 'TFF1', 'SERPINB9']	['Osteoporosis, Postmenopausal', 'Malignant Neoplasm Of Breast', 'Osteopenia', 'osteoporosis']
114	alfacalcidol	0.00732343	['RXRA', 'VDR']	['hyperparathyroidism', 'hypoparathyroidism', 'Vitamin A Deficiency', 'vitamin D deficiency']
115	clodronic-acid	0.00729972	['SLC25A6', 'SLC25A4', 'SLC25A5']	['osteoporosis', 'hyperparathyroidism', 'hypercalcemia', 'multiple myeloma']
116	fluoxetine	0.00729903	['HTR2C', 'KCNH2', 'CKS1B', 'SLC6A4', 'HTR2B', 'ANO1', 'CHRNA3', 'CHRNB4', 'CHRNA2']	['Depressive disorder', 'bulimia nervosa', 'obsessive compulsive disorder (OCD)', 'Major Depressive Disorder', 'panic disorders', 'Depression, Bipolar', 'bipolar disorder']
117	metronidazole	0.00729542	['CYP2C9', 'CYP3A4', 'CYP51A1']	['Lower respiratory tract infection', 'peritonitis', 'Infection of bone', 'Brain Abscess', 'rosacea', 'Duodenal Ulcer', 'gastroenteritis']
118	Rosiglitazone	0.00719901	['PPARA', 'RXRA', 'PPARG', 'RXRG', 'RXRB', 'PPARD', 'ACSL4']	['Diabetes Mellitus, Non-Insulin-Dependent', 'hyperglycemia']
119	fluticasone propionate	0.00708418	['NR3C1', 'PGR', 'PLA2G4A', nan]	['seborrheic dermatitis', 'Exanthema', 'Allergic Rhinitis (Disorder)', 'cutaneous T-cell lymphoma (CTCL)', 'Lupus Erythematosus, Discoid', 'contact dermatitis', 'Pulmonary Emphysema', 'Dermatitis, Atopic', 'Hypersensitivity', 'asthma', 'Rhinitis']
120	Calcidiol	0.00703596	['VDR']	['hypocalcemia', 'rickets', 'hypophosphatemia', 'hypoparathyroidism', 'chronic renal failure', 'osteoporosis', 'vitamin D deficiency']
121	paricalcitol	0.00703596	['VDR']	['Chronic Kidney Disease Stage 5', 'Hyperparathyroidism, Secondary', 'hyperparathyroidism', 'chronic kidney disease (CKD)', 'hyperthyroidism']
122	doxercalciferol	0.00703596	['VDR']	['Hyperparathyroidism, Secondary', 'hyperparathyroidism', 'chronic kidney disease (CKD)']
123	calcipotriol	0.00703596	['VDR']	['psoriasis']
124	cholecalciferol	0.00703596	['VDR']	['Osteoporosis, Postmenopausal', 'hypoparathyroidism', 'rickets', 'hypocalcemia', 'osteomalacia', 'osteoporosis', 'chronic renal failure', 'vitamin D deficiency', "Crohn's disease", 'Lung Neoplasms', 'psoriasis', 'Skin Neoplasms', 'Vitamin A Deficiency']
125	tacalcitol	0.00703596	['VDR']	['psoriasis', 'chapped lips']
126	dihydrotachysterol	0.00703596	['VDR']	['hypocalcemia', 'tetany', 'hypoparathyroidism', 'rickets', 'hypophosphatemia', 'Acidosis', 'Fanconi Syndrome', 'osteomalacia', 'osteoporosis', 'Pseudohypoparathyroidism', 'hyperparathyroidism', 'chronic renal failure', 'Vitamin A Deficiency', 'vitamin D deficiency']
127	ergocalciferol	0.00703596	['VDR']	['vitamin D deficiency', 'osteomalacia', 'rickets', 'osteoporosis', 'hypocalcemia', 'Osteoporosis, Postmenopausal', 'hypoparathyroidism', 'Acidosis', 'Fanconi Syndrome', 'hypophosphatemia', 'Vitamin A Deficiency']
128	maxacalcitol	0.00703596	['VDR']	['Carcinogenesis', 'psoriasis', 'vitamin D deficiency', 'Vitamin A Deficiency', 'hyperparathyroidism']
129	vandetanib	0.00702116	['EGFR', 'KDR', 'FLT1', 'SRC', 'EPHB2', 'ERBB4', 'EPHB1', 'PTK6', 'ERBB2', 'ERBB3', 'RET', 'EPHA5', 'EPHA3', 'EPHA4', 'VEGFA', 'EPHB6', 'FLT4', 'EPHA2', 'TEK', 'EPHA7', 'EPHB3', 'EPHA8', 'EPHA1', 'EPHB4', 'EPHA10', 'EPHA6']	['Non-Small Cell Lung Carcinoma']
130	brinzolamide	0.00698501	['CA1', 'CA2', 'CA12', 'CA4', 'CA3', 'CA14', 'CA5A']	['ocular hypertension', 'Glaucoma, Open-Angle', 'glaucoma']
131	deferoxamine-mesylate	0.00698023	['APP']	['anemia', 'Hemochromatosis', 'iron overload']
132	dimercaprol	0.00698023	['APP']	['Arsenic Poisoning']
133	Eculizumab	0.00696198	['C5']	['Paroxysmal Nocturnal Hemoglobinuria', 'Hemolysis (Disorder)']
134	tretinoin	0.00693435	['RXRA', 'NR2C2', 'NR0B1', 'RARA', 'RXRG', 'RXRB', 'ALDH1A1', 'LCN1', 'PPARD', 'RARB', 'RARG', 'RBP4', 'PDK4', 'RORB', 'CYP26B1', 'GPRC5A', 'ALDH1A2', 'HPGDS', 'OBP2A', 'CYP26A1', nan]	['acute promyelocytic leukemia (APL)', 'Hyperkeratosis', 'Senile lentigo', 'basal cell carcinoma (BCC)', 'Hyperpigmentation', 'Keratosis Follicularis', 'Palmoplantar Keratosis', 'psoriasis', 'keratosis', 'Acne']
135	Tixocortol	0.00692195	['NR3C1', 'HDAC2']	['Enterocolitis']
136	retinol	0.00691349	['RXRA', 'NR2C2', 'RXRG', 'RXRB', 'ALDH1A1', 'APOD', 'RDH14', 'RHO', 'LRAT', 'RLBP1', 'RDH5', 'RBP1', 'DHRS4', 'RDH13', 'RDH11', 'DHRS3', 'ALDH1A3', 'RETSAT', 'ALDH1A2', 'RDH12', 'HPGDS', 'RBP3', 'RDH8']	['Vitamin A Deficiency', 'Acne', 'vitamin D deficiency', 'keratosis']
137	acitretin	0.00690972	['STAT3', 'RXRA', 'RARA', 'RXRG', 'RXRB', 'RARB', 'RARG', 'RBP1']	['psoriasis', 'keratosis']
138	NADH	0.00688199	['MT-ND1', 'MT-ND2', 'NDUFB1', 'AKR1C3', 'NDUFA5', 'NDUFB9', 'OGDH', 'NDUFV1', 'SORD', 'NQO2', 'NDUFAB1', 'ALDH1A1', 'AKR1B1', 'IMPDH2', 'MTHFD1', 'MTHFD2', 'DHCR7', 'NDUFA9', 'GAPDH', 'CDO1', 'PDHA1', 'GAPDHS', 'HMGCR', 'DLAT', 'PDHB', 'NDUFA13', 'DHFR', 'ADH5', 'ALDH2', 'NDUFS7', 'NDUFS6', 'GLUD2', 'GSR', 'HMOX2', 'NDUFA4L2', 'MDH1', 'NDUFA6', 'NDUFA7', 'NDUFB8', 'NDUFV2', 'NDUFV3', 'UGDH', 'GP…	["Alzheimer's disease", "Parkinson's Disease"]
139	benazepril	0.00685205	['ACE']	['Hypertensive disease', 'congestive heart failure']
140	cilazapril	0.00685205	['ACE']	['Hypertensive disease', 'congestive heart failure']
141	temocapril	0.00685205	['ACE']	['congestive heart failure', 'diabetic nephropathy', 'coronary artery disease (CAD)']
142	Spirapril	0.00685205	['ACE']	['Hypertensive disease']
143	imidapril	0.00685205	['ACE']	['congestive heart failure']
144	fosinopril	0.00685205	['ACE']	['Hypertensive disease', 'Microalbuminuria', 'congestive heart failure']
145	enalapril	0.00685205	['ACE']	['Hypertensive disease', 'congestive heart failure', 'Essential Hypertension', 'Hypertension, Renovascular', 'rheumatoid arthritis', 'Bartter Disease', 'edema', 'Malignant Hypertension']
146	quinapril	0.00685205	['ACE']	['Hypertensive disease', 'congestive heart failure', 'angioedema']
147	trandolapril	0.00685205	['ACE']	['Hypertensive disease', 'congestive heart failure', 'Myocardial Infarction']
148	Alemtuzumab	0.00683105	['FCGR2A', 'FCGR1A', 'FCGR3B', 'FCGR3A', 'C1QA', 'C1R', 'FCGR2B', 'CD52', 'C1QB', 'C1QC', 'FCGR2C']	['Multiple Sclerosis, Relapsing-Remitting', 'chronic lymphocytic leukemia (CLL)']
149	telaprevir	0.00679763	['PGR', 'CTSA', 'SLCO2B1', 'SLCO1B1']	['Hepatitis C, Chronic']
150	Alitretinoin	0.00675545	['IGFBP3', 'RXRA', 'RARA', 'RXRG', 'RXRB', 'RARB', 'RARG', 'PSG5']	["Aids With Kaposi'S Sarcoma", 'Kaposi sarcoma', 'acute promyelocytic leukemia (APL)', 'keratosis', 'dermatitis']
151	Polaprezinc	0.00675264	['FLT1', 'PDGFRB', 'HSP90AB1', 'TNF', 'HSP90AA1', 'NGF', 'IL6', 'IL3']	['Peptic Ulcer', 'Ulcer', 'gastroesophageal reflux disease (GERD)']
152	chloroquine	0.00672356	['TLR9', 'TNF', 'MRGPRX1', 'GSTA2']	['rheumatoid arthritis', 'Lupus Erythematosus, Systemic', 'Lupus Erythematosus, Discoid', 'Pemphigus', 'Systemic Scleroderma']
153	thiamine	0.00670802	['SLC19A2', 'SLC19A3', 'TPK1']	['Vitamin B 12 Deficiency', 'Wernicke-Korsakoff Syndrome', 'thiamine deficiency']
154	doxylamine	0.00668612	['CHRM1', 'HRH1', nan]	['Pruritus', 'Hay Fever', 'Nasal congestion (finding)', 'urticaria', 'Allergic Rhinitis (Disorder)', 'Symptomatic Dermographism', 'Hypersensitivity', 'Rhinitis, Allergic, Perennial', 'Sleep Initiation And Maintenance Disorders']
155	galantamine	0.00666436	['CHRNA7', 'CHRNE', 'CHRNA1', 'CHRNG', 'CHRND', 'ACHE', 'BCHE', 'CHRNA4', 'CHRNA5', 'CHRNB3', 'CHRNA9', 'CHRNA3', 'CHRNB4', 'CHRNA6', 'CHRNA2', 'CHRNB2', 'CHRNB1']	["Alzheimer's disease"]
156	dasatinib	0.00660166	['CSK', 'ABL1', 'SRC', 'MAPK14', 'HSPA8', 'LYN', 'PDGFRB', 'EPHA5', 'BCR', 'HCK', 'FYN', 'LCK', 'ABL2', 'KIT', 'BTK', 'YES1', 'FGR', 'STAT5B', 'EPHA2', 'BLK', 'FRK', 'SRMS', 'EPHB4', 'PPAT', nan]	['Philadelphia Chromosome-Positive Acute Lymphoblastic Leukemia', 'Blast Phase', 'Leukemia, Myeloid, Accelerated Phase', 'chronic myeloid leukemia (CML)']
157	perindopril	0.00655399	['ACE', 'SFRP4']	['Hypertensive disease', 'congestive heart failure', 'coronary heart disease', 'Essential Hypertension', 'Myocardial Infarction', 'coronary artery disease (CAD)']
158	regorafenib	0.00654847	['KDR', 'FGFR1', 'FLT1', 'ABL1', 'NTRK1', 'DDR2', 'MAPK11', 'PDGFRB', 'RET', 'BRAF', 'RNASE3', 'PDGFRA', 'KIT', 'FGFR2', 'FLT4', 'EPHA2', 'FRK', 'TEK', 'RAF1']	['gastrointestinal stromal tumors (GIST)', 'colorectal cancer']
159	Treprostinil	0.00653827	['PPARD', 'PTGIR', nan]	['pulmonary arterial hypertension (PAH)', 'Pulmonary Hypertension', 'thrombosis']
160	trametinib	0.00653103	['MAP2K2', 'MAP2K1']	['melanoma']
161	adapalene	0.00649614	['RXRA', 'RARA', 'RXRG', 'RXRB', 'PTGS2', 'RARB', 'RARG']	['Acne']
162	resveratrol	0.00644777	['APP', 'ESR1', 'ALOX5', 'SNCA', 'AKT1', 'PPARA', 'PPARG', 'NQO2', 'KHSRP', 'PTGS2', 'CBR1', 'AHR', 'NR1I2', 'SLC2A1', 'ITGA5', 'ITGB3', 'MTNR1A', 'PTGS1', 'PI4K2B', 'MTNR1B', 'ALOX15', 'CLEC14A', 'CSNK2A1', 'YARS', nan]	['Carcinogenesis']
163	loperamide	0.00641412	['OPRD1', 'CALM1', 'OPRK1', 'CACNA1A', 'OPRM1', 'POMC', nan]	['diarrhea', 'Chronic Diarrhea', 'gastroenteritis', 'Enterocolitis']
164	gabapentin-enacarbil	0.00640134	['CACNA1C', 'CACNA1F', 'CACNA1E', 'CACNB3', 'CACNA1A', 'CACNA1B', 'CACNB4', 'CACNG2', 'CACNA1S', 'CACNA1H', 'CACNA1D', 'CACNB1', 'CACNG4', 'CACNA1G', 'CACNG3', 'CACNA2D1', 'CACNA1I', 'CACNG1', 'CACNA2D2', 'CACNB2', 'CACNG5', 'CACNA2D3']	['postherpetic neuralgia', 'restless leg syndrome', 'epilepsy']
165	pregabalin	0.00640134	['CACNA1C', 'CACNA1F', 'CACNA1E', 'CACNB3', 'CACNA1A', 'CACNA1B', 'CACNB4', 'CACNG2', 'CACNA1S', 'CACNA1H', 'CACNA1D', 'CACNB1', 'CACNG4', 'CACNA1G', 'CACNG3', 'CACNA2D1', 'CACNA1I', 'CACNG1', 'CACNA2D2', 'CACNB2', 'CACNG5', 'CACNA2D3']	['postherpetic neuralgia', 'epilepsy', 'peripheral neuropathy', 'seizures']
166	biperiden	0.00637673	['CHRM3', 'CHRM2', 'CHRM1', 'CHRM4', 'CHRM5', 'CHRNA2']	['Extrapyramidal Disorders', 'Parkinsonian Disorders', "Parkinson's Disease", 'Dyskinetic Syndrome']
167	ethinyl-estradiol	0.00637225	['ESR1', 'ESR2', 'NR1I2', 'SHBG']	['Female Hypogonadism Syndrome', 'Malignant Neoplasm Of Breast', 'Mammary Neoplasms', 'hypogonadism', 'Premature Menopause', 'Menorrhagia', 'Ovarian Failure, Premature', 'Prostatic Neoplasms', 'osteoporosis', 'Acne']
168	metformin	0.00636462	['PRKAB1', 'ACACB']	['Diabetes Mellitus, Non-Insulin-Dependent', 'hyperglycemia', 'diabetes mellitus']
169	dexamethasone	0.00634147	['NR3C1', 'NR0B1', 'ANXA1', 'NR1I2', 'NOS2', nan]	['Keloid', 'Exanthema', 'asthma', 'Autoimmune Hemolytic Anemia', 'Allergic Rhinitis (Disorder)', 'angioedema', 'Mycosis Fungoides', 'inflammatory bowel disease', 'Disorder of eye', 'Iridocyclitis', 'ankylosing spondylitis', 'Lupus Erythematosus, Discoid', "Crohn's disease", "Addison's disease", 'Erythema Multiforme', 'Dermatitis, Atopic', 'Corneal Ulcer', "Hodgkin's lymphoma", 'Serum Sickness', '…
170	glucosamine	0.00631598	['NFKB2', 'TNF', 'MMP9', 'IFNG', 'IL1B']	['osteoarthritis', 'muscle pain', 'rheumatoid arthritis', 'joint pain']
171	N-Acetyl-D-glucosamine	0.00629883	['NAGK', 'RENBP', 'B4GALT3', 'NAGPA', 'B4GALT1', 'NAGLU', 'B4GALT2', 'B4GALT4']	['osteoarthritis']
172	dabrafenib	0.00626848	['LIMK1', 'BRAF', 'RNASE3', 'SIK1', 'NEK11', 'RAF1']	['melanoma']
173	halobetasol	0.00614619	['NR3C1']	['seborrheic dermatitis', 'Lupus Erythematosus, Discoid', 'cutaneous T-cell lymphoma (CTCL)', 'contact dermatitis', 'Exanthema', 'Facial Dermatoses']
174	DIFLORASONE	0.00614619	['NR3C1']	['Exanthema', 'cutaneous T-cell lymphoma (CTCL)', 'Lupus Erythematosus, Discoid', 'contact dermatitis', 'seborrheic dermatitis', 'Dermatitis, Atopic', 'Facial Dermatoses']
175	betamethasone	0.00614619	['NR3C1']	['Disorder of eye', 'nephrotic syndrome', 'Lupus Erythematosus, Systemic', 'Sarcoidosis', 'inflammatory bowel disease', 'Cerebral Edema', 'Serum Sickness', 'seborrheic dermatitis', "Hodgkin's lymphoma", 'congenital adrenal hyperplasia', 'asthma', 'Erythema Multiforme', 'Dermatologic disorders', 'angioedema', "Crohn's disease", 'rheumatoid arthritis', 'Adrenal Cortical Hypofunction', 'follicular l…
176	cortisone-acetate	0.00614619	['NR3C1']	['Pemphigus', 'asthma', 'Anemia, Diamond-Blackfan', 'Sarcoidosis', 'Lupus Erythematosus, Systemic', 'rosacea', 'Exanthema', 'Autoimmune Hemolytic Anemia', 'cutaneous T-cell lymphoma (CTCL)', 'follicular lymphoma', 'Serum Sickness', 'Mycosis Fungoides', 'inflammatory bowel disease', 'congenital adrenal hyperplasia', 'seborrheic dermatitis', 'Uveitis', 'Arthritis, Gouty', 'Synovitis', 'hemorrhoids'…
177	CLOCORTOLONE	0.00614619	['NR3C1']	['seborrheic dermatitis', 'contact dermatitis', 'cutaneous T-cell lymphoma (CTCL)', 'Lupus Erythematosus, Discoid', 'Exanthema', 'Facial Dermatoses']
178	fluticasone furoate	0.00614619	['NR3C1']	['Allergic Rhinitis (Disorder)', 'asthma', 'Hypersensitivity', 'Chronic Obstructive Airway Disease']
179	flunisolide	0.00614619	['NR3C1']	['Allergic Rhinitis (Disorder)', 'asthma', 'Rhinitis, Allergic, Perennial']
180	Fluocinolone Acetonide	0.00614619	['NR3C1']	['cutaneous T-cell lymphoma (CTCL)', 'Exanthema', 'Lupus Erythematosus, Discoid', 'contact dermatitis', 'Dermatitis, Atopic', 'seborrheic dermatitis']
181	ALCLOMETASONE	0.00614619	['NR3C1']	['contact dermatitis', 'Exanthema', 'cutaneous T-cell lymphoma (CTCL)', 'Dermatitis, Atopic', 'seborrheic dermatitis', 'Lupus Erythematosus, Discoid', 'dermatitis', 'Facial Dermatoses']
182	methylprednisolone	0.00614619	['NR3C1']	['Mycosis Fungoides', 'asthma', 'rheumatoid arthritis', 'Laryngeal Edema', 'congenital adrenal hyperplasia', 'Dermatologic disorders', 'psoriatic arthritis', "Addison's disease", 'Exfoliative Dermatitis', 'multiple sclerosis', 'Arthritis, Gouty', 'thyroiditis', 'Autoimmune Hemolytic Anemia', 'cutaneous T-cell lymphoma (CTCL)', "Hodgkin's lymphoma", 'Cerebral Edema', 'follicular lymphoma', 'Beryll…
183	medrysone	0.00614619	['NR3C1']	['rosacea', 'Iridocyclitis', 'Uveitis', 'Corneal Ulcer', 'episcleritis', 'Drug Allergy', 'conjunctivitis']
184	beclomethasone-dipropionate	0.00614619	['NR3C1']	['Rhinitis', 'Nasal Polyps', 'asthma', 'Allergic Rhinitis (Disorder)', 'Cardiac Arrhythmia', 'Enterocolitis']
185	fluorometholone	0.00614619	['NR3C1']	['Uveitis', 'Iridocyclitis', 'Corneal Ulcer', 'rosacea', 'blepharitis', 'Hypersensitivity', 'Acne']
186	budesonide	0.00614619	['NR3C1']	["Crohn's disease", 'asthma', 'Allergic Rhinitis (Disorder)', 'Hay Fever', 'Hypersensitivity', 'Rhinitis', 'Rhinitis, Allergic, Perennial', 'Enterocolitis']
187	loteprednol	0.00614619	['NR3C1']	['rosacea', 'Iridocyclitis', 'hyperlipidemia', 'Hay Fever', 'Uveitis', 'edema', 'Keratitis', 'conjunctivitis']
188	fenofibrate	0.0061362	['PPARA', 'PPARG', 'PPARD', 'NR1I2', 'MMP25']	['hypercholesterolemia', 'hyperlipidemia', 'hypertriglyceridemia', 'Hyperlipidemia, Familial Combined', 'Hypoalphalipoproteinemias', 'Hyperlipoproteinemias']
189	Niclosamide	0.00611825	['STAT3']	['schistosomiasis']
190	estradiol cypionate	0.00610736	['ESR1', 'BECN1', 'ESR2', 'NCOA2', 'MT-ATP6', 'NR1I2', 'ESRRG', 'CHRNA4', 'HSD17B2']	['hypogonadism']
191	dextromethorphan	0.00607543	['NCF4', 'OPRD1', 'RNASE1', 'RAC2', 'NCF1', 'PGRMC1', 'OPRK1', 'CHRNA7', 'NCF2', 'CYBA', 'OPRM1', 'SLC6A4', 'SIGMAR1', 'GRIN3A', 'CHRNA4', 'SLC6A2', 'CYBB', 'CHRNA3', 'CHRNB4', 'RAC1', 'CHRNA2', 'CHRNB2']	['Allergic Rhinitis (Disorder)', 'Coughing', 'fever', 'Nasal congestion (finding)', 'Rhinitis']
192	Heparin	0.0060465	['FGFR1', 'SELP', 'PF4', 'FGF1', 'F10', 'FGFR2', 'FGF19', 'FGFR4', 'SERPINC1', 'FGF4', 'FGF2', 'HGF']	['deep vein thrombosis (DVT)', 'Disseminated Intravascular Coagulation']
193	panobinostat	0.00604644	['HDAC3', 'HDAC2', 'HDAC1', 'HDAC4', 'HDAC5', 'HDAC6', 'HDAC10', 'HDAC8', 'HDAC7', 'HDAC9', 'HDAC11']	['cutaneous T-cell lymphoma (CTCL)', 'multiple myeloma']
194	belinostat	0.00604644	['HDAC3', 'HDAC2', 'HDAC1', 'HDAC4', 'HDAC5', 'HDAC6', 'HDAC10', 'HDAC8', 'HDAC7', 'HDAC9', 'HDAC11']	['peripheral T-cell lymphoma (PTCL)']
195	lasofoxifene	0.006045	['ESR1', 'ESR2', 'CNR2']	['osteoporosis']
196	fenofibric-acid	0.00603908	['PPARA', 'PPARG', 'PPARD', 'NR1I2', 'CLCN1']	['hypercholesterolemia', 'hyperlipidemia', 'dyslipidemia']
197	Adenosine monophosphate	0.00603434	['PDE4D', 'PRKAB1', 'PRKAB2', 'FBP1', 'CREB1', 'PIM1', 'PRKAA1', 'PYGL', 'PDE4B', 'HINT1', 'ACSL1', 'ADK', 'ACSS2', 'ACSS1', 'ADCY1']	['Malnutrition']
198	acetylcholine	0.0060278	['CHRM3', 'CHRNA7', 'ACHE', 'CHRM2', 'CHRM1', 'CHRM4', 'CHRM5', 'CHRNA2']	['glaucoma', 'drowsiness', 'fatigue', 'headache']
199	nintedanib	0.00601291	['KDR', 'FGFR1', 'FLT1', 'SRC', 'LYN', 'FGFR3', 'PDGFRB', 'LCK', 'PDGFRA', 'FGFR2', 'FGFR4', 'FLT4', 'FLT3']	['Non-Small Cell Lung Carcinoma', 'idiopathic pulmonary fibrosis (IPF)']
200	pazopanib	0.00599907	['CSF1R', 'KDR', 'FGFR1', 'FLT1', 'FGFR3', 'PDGFRB', 'ITK', 'PDGFRA', 'KIT', 'FGF1', 'FLT4', 'SH2B3']	['renal cell carcinoma (RCC)', 'Sarcoma']
201	vorinostat	0.00599136	['HDAC3', 'HDAC2', 'HDAC1', 'HDAC5', 'HDAC6', 'HDAC10', 'HDAC8', 'HDAC9', 'HDAC11']	['cutaneous T-cell lymphoma (CTCL)']
202	cobimetinib	0.00597289	['MAP2K1']	['melanoma']
203	carbachol	0.00596183	['CHRM3', 'ACHE', 'CHRM2', 'CHRM1', 'CHRM4', 'CHRM5', 'CHRNA2']	['Glaucoma, Open-Angle', 'glaucoma']
204	naloxone	0.00595665	['ESR1', 'OPRD1', 'TLR4', 'CREB1', 'OPRK1', 'CES1', 'OPRM1']	['Pain', 'respiratory depression', 'Septic Shock']
205	vinblastine	0.0059392	['JUN', 'TUBB', 'TUBG1', 'TUBA1A', 'TUBB2A', 'TUBD1', 'TUBE1']	["Hodgkin's lymphoma", 'non-Hodgkin lymphoma (NHL)', 'Mycosis Fungoides', 'Kaposi sarcoma', 'Histiocytosis', 'Lymphoma', 'Malignant Neoplasm Of Breast', 'neuroblastoma', 'Mammary Neoplasms', 'Head And Neck Neoplasms', 'Kidney Neoplasm', 'Lung Neoplasms', 'Testicular Neoplasms']
206	phenylbutyrate	0.00593696	['HDAC1']	['Carbamoyl-Phosphate Synthase I Deficiency Disease', 'Citrullinemia']
207	ethoxzolamide	0.005924	['CA1', 'CA2', 'CA9', 'CA12', 'CA4', 'CA5B', 'CA3', 'CA14', 'CA6', 'CA5A']	['glaucoma']
208	isoprenaline	0.0059207	['ADRB1', 'PIK3R3', 'MAPK1', 'PIK3R2', 'PIK3R1', 'SOD1', 'ADRB2', 'ADRB3']	['Atrioventricular Block', 'cardiac arrest', 'asthma', 'Bronchitis, Chronic', 'heart block', 'bradycardia', 'Torsades De Pointes', 'ventricular fibrillation (VF)']
209	tubocurarine	0.00591485	['CHRNA7', 'KCNN2', 'ACHE', 'KCNN3', 'ZACN', 'HTR3A', 'KCNN1', 'CHRNA2']	['myasthenia gravis']
210	palifermin	0.00590008	['FGFR1', 'HSPG2', 'FGFR3', 'FGFR2', 'FGFR4', 'NRP1']	['Hematologic Neoplasms']
211	fingolimod	0.00589556	['HDAC1', 'S1PR1', 'S1PR5']	['Multiple Sclerosis, Relapsing-Remitting', 'multiple sclerosis']
212	Adenine	0.00588652	['SRPK2', 'APRT', 'PECR', 'MTAP', 'ACACB', 'ACP1']	['Malnutrition']
213	Rifabutin	0.00587573	['HSP90AA1', 'HSP90B1']	['tuberculosis']
214	estradiol	0.00587028	['ESR1', 'BECN1', 'ESR2', 'NCOA2', 'MT-ATP6', 'NR1I2', 'ESRRG', 'CHRNA4', 'KCNMA1', 'HSD17B2']	['Female Hypogonadism Syndrome', 'Mammary Neoplasms', 'hypogonadism', 'Premature Menopause', 'Menorrhagia', 'Ovarian Failure, Premature', 'Prostatic Neoplasms', 'osteoporosis']
215	imatinib	0.00584689	['CSF1R', 'ABL1', 'NTRK1', 'PDGFRB', 'RET', 'PDGFRA', 'KIT', 'DDR1']	['Leukemia, Myeloid, Accelerated Phase', 'Mastocytosis, Systemic', 'Blast Phase', 'chronic eosinophilic leukemia (CEL)', 'Philadelphia Chromosome-Positive Acute Lymphoblastic Leukemia', 'dermatofibrosarcoma protuberans (DFSP)', 'gastrointestinal stromal tumors (GIST)', 'chronic myeloid leukemia (CML)', 'hypereosinophilic syndrome (HES)']
216	Dexibuprofen	0.00584119	['BCL2', 'PPARG', 'CFTR', 'PTGS2', 'PLAT', 'THBD', 'PTGS1', 'FABP2']	['Pain', 'fever', 'osteoarthritis', 'rheumatoid arthritis', 'Dysmenorrhea']
217	romidepsin	0.00583191	['HDAC3', 'HDAC2', 'HDAC1', 'HDAC4', 'HDAC5', 'HDAC6', 'HDAC8', 'HDAC7', 'HDAC9', 'ABCC1']	['peripheral T-cell lymphoma (PTCL)', 'cutaneous T-cell lymphoma (CTCL)']
218	tizanidine	0.00582519	['ADRA2B', 'ADRA2C', 'NISCH', 'ADRA2A']	['Muscle Spasticity', 'Myositis', 'Trigeminal Neuralgia', 'spasms']
219	lenvatinib	0.00580282	['KDR', 'FGFR1', 'FLT1', 'FGFR3', 'KIT', 'FGFR2', 'FGFR4', 'FLT4']	['Follicular thyroid carcinoma', 'Papillary thyroid carcinoma']
220	copanlisib	0.0058	['PIK3CA', 'PIK3CG', 'PIK3CD', 'PIK3CB']	['follicular lymphoma']
221	idelalisib	0.0058	['PIK3CA', 'PIK3CG', 'PIK3CD', 'PIK3CB']	['chronic lymphocytic leukemia (CLL)', 'follicular lymphoma']
222	travoprost	0.00579209	['PTGFR']	['ocular hypertension', 'Glaucoma, Open-Angle', 'glaucoma']
223	Tafluprost	0.00579209	['PTGFR']	['ocular hypertension', 'Glaucoma, Open-Angle', 'glaucoma']
224	latanoprost	0.00579209	['PTGFR']	['ocular hypertension', 'Glaucoma, Open-Angle', 'glaucoma']
225	plerixafor	0.00577977	['CXCR4', 'CNOT6', 'ACKR3']	['multiple myeloma', 'non-Hodgkin lymphoma (NHL)']
226	clinofibrate	0.00577184	['PPARA', 'PPARG', 'PPARD', 'LPL']	['hypercholesterolemia', 'hyperlipidemia', 'hypertriglyceridemia']
227	Ethanol	0.0057618	['CACNA1C', 'GRIA1', 'SLC29A1', 'GABRD', 'L1CAM', 'CHRNA7', 'KCNJ3', 'GABRB3', 'GRIA2', 'GRIA3', 'CACNG2', 'GRIA4', 'KCNJ5', 'KCNJ6', 'KCNJ9', 'VCAM1', 'GRIN3A', 'CHRNA4', 'CACNA1S', 'GABRA1', 'GABRA4', 'CACNA1D', 'CACNB1', 'GABRA2', 'GABRA3', 'GABRA6', 'GABRB1', 'CHRNA5', 'GLRA2', 'CACNG1', 'SLC29A2', 'GABRE', 'CHRNB3', 'HTR3E', 'HTR3C', 'CHRNA9', 'GABRA5', 'HTR3A', 'CHRNA3', 'HTR3D', 'CHRNB4', …	['chronic pain', 'Trigeminal Neuralgia']
228	ibuprofen	0.00575072	['BCL2', 'PPARA', 'PPARG', 'CFTR', 'PTGS2', 'PLAT', 'THBD', 'PTGS1', 'FABP2', 'SLC15A1']	['rheumatoid arthritis', 'Pain', 'fever', 'Dysmenorrhea', 'osteoarthritis', 'Migraine Disorders', 'ankylosing spondylitis', 'psoriatic arthritis', 'gout', 'Pericarditis', 'Premature Birth Of Newborn', 'Menorrhagia', 'headache', 'muscle pain']
229	rifampin	0.00574207	['NR1I2', 'CYP51A1', 'SLCO2B1', 'SLCO1B1', 'SLCO1B3', 'ALB', 'SLCO1A2']	['tuberculosis', 'meningitis']
230	hyaluronidase (ovine)	0.00574126	['TGFB1']	['Vitreous Hemorrhage']
231	ponatinib	0.00572288	['KDR', 'FGFR1', 'ABL1', 'SRC', 'LYN', 'FGFR3', 'RET', 'BCR', 'LCK', 'PDGFRA', 'KIT', 'FGFR2', 'FGFR4', 'TEK', 'FLT3']	['chronic myeloid leukemia (CML)', 'Philadelphia Chromosome-Positive Acute Lymphoblastic Leukemia']
232	Lithium	0.00570519	['GSK3B', 'IMPA1', 'GRIA3', 'IMPA2']	['bipolar disorder', 'Pain', 'fever', 'osteoarthritis', 'rheumatoid arthritis', 'Dysmenorrhea']
233	axitinib	0.00569913	['KDR', 'FLT1', 'PLK4', 'CSF1', 'FLT4']	['renal cell carcinoma (RCC)']
234	Pyruvic acid	0.00569872	['SLC16A1', 'PDHB', 'SLC16A8', 'PKLR', 'SLC16A4', 'PKM', 'SLC16A6', 'SLC16A5', 'SLC16A7', 'ABAT', 'AGXT2', 'SLC16A3', 'SLC16A2', 'PC']	['Malnutrition']
235	Pentosan Polysulfate	0.00569555	['FGF1', 'FGF4', 'FGF2']	['interstitial cystitis (IC)', 'varicose veins']
236	ripasudil	0.00568916	['ROCK2', 'ROCK1']	['glaucoma', 'ocular hypertension']
237	carvedilol	0.00568639	['ADRB1', 'KCNJ4', 'HIF1A', 'NPPB', 'SELE', 'KCNH2', 'GJA1', 'VEGFA', 'ADRA1B', 'ADRB2', 'ADRB3', 'VCAM1', 'ADRA2B', 'ADRA2C', 'ADRA2A', 'NDUFC2', 'ADRA1D', 'ADRA1A']	['Hypertensive disease', 'cardiomyopathy', 'Heart Failure', 'Myocardial Ischemia', 'congestive heart failure', 'Myocardial Infarction']
238	estramustine	0.00566955	['ESR1', 'ESR2', 'METAP2', 'METAP1', 'MAP2', 'MAP1A']	['Prostatic Neoplasms']
239	clenbuterol	0.00565075	['ADRB1', 'TNF', 'NGF', 'ADRB2', 'ADRB3']	['asthma']
240	sorafenib	0.00564109	['KDR', 'FGFR1', 'FLT1', 'DDR2', 'PDGFRB', 'RET', 'BRAF', 'RNASE3', 'KIT', 'FLT4', 'FLT3', 'RAF1']	['renal cell carcinoma (RCC)', 'hepatocellular carcinoma (HCC)']
241	CHONDROITIN SODIUM	0.00558838	['GDNF', 'CCL2', 'VEGFA', 'BDNF']	['osteoarthritis']
242	quercetin	0.00558244	['HCK', 'PIK3CG', 'PIM1', 'STK17B', 'HIBCH', 'UGT3A1', 'ATP5F1C', 'ATP5F1A', 'ATP5F1B']	['fatigue', 'drowsiness']
243	rifaximin	0.00557973	['NR1I2']	['hepatic encephalopathy (HE)', 'hyperammonemia', 'Enterocolitis', 'diarrhea', 'irritable bowel syndrome']
244	troleandomycin	0.00557973	['NR1I2']	['Streptococcal Pneumonia', 'asthma', 'pneumonia', 'sinusitis']
245	secukinumab	0.00554055	['IL17A']	['psoriasis', 'rheumatoid arthritis', 'Uveitis']
246	sucralfate	0.00551416	['FGA', 'FGF13', 'EGF', 'FGB', 'FGG', 'FGF2']	['Duodenal Ulcer', 'Gastric Ulcer', 'Ulcer', 'Esophagitis', 'gastritis', 'pneumonia', 'Stomatitis', 'Peptic Ulcer', 'gastroesophageal reflux disease (GERD)']
247	Rilonacept	0.00550756	['IL1A', 'IL1RN', 'IL1B']	['Cryopyrin-Associated Periodic Syndromes']
248	Vitamin E	0.00550165	['ALOX5', 'PPP2CA', 'PPP2CB', 'PRKCB', 'PRKCA', 'NR1I2', 'SEC14L4', 'DGKA', 'SEC14L3', 'SEC14L2']	['vitamin E deficiency', "Alzheimer's disease", 'asthma', 'rheumatoid arthritis', 'atherosclerosis']
249	dimethyl-fumarate	0.00549187	['RELA', 'KEAP1']	['Multiple Sclerosis, Relapsing-Remitting', 'psoriasis', 'multiple sclerosis']
250	Pramlintide	0.00548326	['RAMP1', 'RAMP2', 'RAMP3', 'CALCR']	['hyperglycemia', 'diabetes mellitus']
251	tofogliflozin	0.00547903	['MAP4K2']	['diabetes mellitus']
252	mestranol	0.00547657	['ESR1']	['Menorrhagia', 'endometriosis', 'Female Hypogonadism Syndrome']
253	Conjugated Estrogens	0.00547657	['ESR1']	['dyspareunia', 'hypogonadism', 'Malignant Neoplasm Of Breast', 'osteoporosis']
254	quinestrol	0.00547657	['ESR1']	['Female Hypogonadism Syndrome', 'Malignant Neoplasm Of Breast', 'Malignant Neoplasm Of Prostate', 'Premature Menopause']
255	tibolone	0.00547657	['ESR1']	['endometriosis']
256	sunitinib	0.00547651	['CSF1R', 'KDR', 'FGFR1', 'FLT1', 'PDGFRB', 'RET', 'PDGFRA', 'KIT', 'FLT4', 'FLT3']	['gastrointestinal stromal tumors (GIST)', 'renal cell carcinoma (RCC)']
257	ciprofibrate	0.00547347	['PPARA']	['hyperlipidemia', 'Hyperlipoproteinemias', 'hypercholesterolemia']
258	etofibrate	0.00547347	['PPARA']	['hypercholesterolemia', 'hyperlipidemia', 'hypertriglyceridemia']
259	octanoic acid	0.00547347	['PPARA']	['Enterocolitis']
260	Oprelvekin	0.00546499	['IL11RA']	['thrombocytopenia']
261	abiraterone	0.00546224	['CYP11B1', 'CYP17A1']	['Malignant Neoplasm Of Prostate']
262	gabapentin	0.00544415	['CACNA1C', 'CACNA1F', 'CACNA1E', 'CACNB3', 'GRIN1', 'GABBR1', 'CACNA1A', 'GRIN2B', 'CACNA1B', 'CACNB4', 'GABBR2', 'CACNG2', 'GRIN3B', 'ADORA1', 'GRIN3A', 'CACNA1S', 'GRIN2C', 'CACNA1H', 'CACNA1D', 'CACNB1', 'CACNG4', 'CACNA1G', 'CACNG3', 'CACNA2D1', 'CACNA1I', 'GRIN2D', 'CACNG1', 'CACNA2D2', 'CACNB2', 'CACNG5', nan, 'CACNA2D3']	['postherpetic neuralgia', 'restless leg syndrome', 'Dyskinetic Syndrome', "Parkinson's Disease", 'epilepsy', 'seizures']
263	verapamil	0.00541366	['CACNA1C', 'CACNA1F', 'CACNB3', 'CACNA1A', 'KCNH2', 'KCNJ11', 'CACNA1B', 'ADRA1B', 'CACNB4', 'SLC6A4', 'SCN5A', 'CACNA1S', 'CYP3A4', 'CACNA1D', 'CACNB1', 'ADRA1D', 'KCNA10', 'CACNA1G', 'CACNA1I', 'NALCN', 'CACNB2', 'ADRA1A']	['atrial fibrillation (AF)', 'Hypertensive disease', 'Paroxysmal Supraventricular Tachycardia', 'angina pectoris', 'Cardiac Arrhythmia', 'Atrial Flutter', 'Myocardial Infarction', 'Supraventricular Tachycardia']
264	daratumumab	0.00539604	['CD38']	['multiple myeloma']
265	enalaprilat	0.00538179	['ACE', 'BDKRB1']	['Hypertensive disease', 'congestive heart failure', 'rheumatoid arthritis', 'Bartter Disease', 'edema', 'Malignant Hypertension']
266	ramipril	0.00538179	['ACE', 'BDKRB1']	['stroke', 'Hypertensive disease', 'congestive heart failure', 'diabetes mellitus', 'Microalbuminuria', 'Myocardial Infarction']
267	diacerein	0.00536631	['ALOX5', 'NR1H2', 'CYP2E1', 'NR1H3', 'CYP2C9', 'CYP1A2', 'IL1B', 'CYP3A4', 'CYP2D6', 'CYP3A5', 'CYP3A7']	['osteoarthritis']
268	olsalazine	0.00536212	['IFNG', 'TPMT']	['ulcerative colitis', 'Enterocolitis']
269	deserpidine	0.00536065	['SLC18A2', 'ACE']	['Dyskinetic Syndrome']
270	irbesartan	0.00534859	['JUN', 'AGTR1', 'SLC10A1']	['Hypertensive disease', 'diabetic nephropathy', 'congestive heart failure', 'Diabetes Mellitus, Non-Insulin-Dependent', 'Ventricular Dysfunction, Left']
271	tamibarotene	0.00534624	['RARA', 'RARB']	['acute promyelocytic leukemia (APL)', 'Leukemia']
272	isotretinoin	0.00533909	['RARA', 'RARB', 'RARG']	['Hypertensive disease', 'keratosis', 'Leukemia', 'neuroblastoma', 'Acne']
273	hydrocortisone	0.00531806	['NR3C1', 'ANXA1', 'HSD11B2', 'HSD3B1']	['Cerebral Edema', 'Laryngeal Edema', 'nephrotic syndrome', "Crohn's disease", 'Lupus Erythematosus, Systemic', 'rheumatoid arthritis', 'Uveitis', 'inflammatory bowel disease', 'Keratitis', 'Exanthema', 'Synovitis', 'Aphthous Stomatitis', 'angioedema', 'Corneal Ulcer', 'Anemia, Diamond-Blackfan', "Cooley's anemia", 'multiple sclerosis', 'psoriasis', 'Iridocyclitis', 'Lupus Erythematosus, Discoid'…
274	ocriplasmin	0.005316	['A2M', 'FN1', 'SERPINF2']	['thrombosis']
275	potassium chloride	0.00529389	['SLC12A2', 'SLC12A4', 'SLC12A7', 'SLC12A6', 'SLC12A5', 'SLC12A1']	['constipation', 'hypokalemia', 'Metabolic Alkalosis']
276	baclofen	0.00529134	['KCTD12', 'GABBR1', 'GABBR2', 'KCTD8', 'KCTD16']	['multiple sclerosis', 'neurogenic bladder', 'Cerebral Palsy', "Huntington's disease", 'Spinal Cord Neoplasms', 'Spondylolysis', 'Trigeminal Neuralgia', 'spasms']
277	alectinib	0.00528391	['ALK', nan]	['Non-Small Cell Lung Carcinoma']
278	minocycline	0.00527934	['ALOX5', 'CYCS', 'CASP3', 'CASP1', 'MMP9', 'VEGFA', 'IL1B']	['periodontitis', 'sinusitis', 'Gingivostomatitis', 'Urinary tract infection', 'pneumonia', 'fever', 'conjunctivitis']
279	moexipril	0.00527062	['ACE2', 'ACE']	['Hypertensive disease', 'congestive heart failure']
280	lisinopril	0.00527062	['ACE2', 'ACE']	['Myocardial Infarction', 'Hypertensive disease', 'congestive heart failure', 'diabetes mellitus', 'thrombosis', 'Microalbuminuria']
281	Aminophylline	0.00526662	['HDAC2', 'ADORA1', 'ADORA3', 'PDE3A']	['Lung diseases', 'asthma', 'Pulmonary Emphysema', 'Bronchitis, Chronic', 'Chronic Lung Disease', 'Apnea', 'bradycardia']
282	chenodeoxycholic-acid	0.00526099	['NR1H4', 'NR1I2', 'HSD11B1', 'AKR1C2']	['gallstones']
283	Atezolizumab	0.00524965	['CD274']	['Carcinoma, Transitional Cell']
284	lovastatin	0.00519666	['HDAC2', 'HMGCR', 'NR1I2', 'ITGAL']	['hyperlipidemia', 'hypercholesterolemia', 'Hypoalphalipoproteinemias', 'Hyperlipidemia, Familial Combined', 'hypertriglyceridemia', 'arteriosclerosis', 'Hyperlipoproteinemias', 'coronary heart disease', 'Myocardial Infarction']
285	liothyronine	0.00519227	['PCNA', 'THRB', 'THRA']	['Congenital Hypothyroidism', 'goiter', 'hypothyroidism', 'Thyroid Neoplasm', 'Autoimmune Thyroiditis', 'Thyrotoxicosis']
286	amcinonide	0.00518442	['NR3C1', 'ANXA1']	['contact dermatitis', 'cutaneous T-cell lymphoma (CTCL)', 'Dermatitis, Atopic', 'Exanthema', 'Lupus Erythematosus, Discoid', 'seborrheic dermatitis', 'dermatitis', 'Facial Dermatoses']
287	Lobeglitazone	0.00514512	['PPARG']	['Diabetes Mellitus, Non-Insulin-Dependent']
288	Ritonavir	0.00513998	['CYP2E1', 'NR1I2', 'CYP2C19', 'CYP2C9', 'CYP1A2', 'CYP3A4', 'CYP2C8', 'CYP2D6', 'CYP3A5', 'CYP3A7', 'CYP2B6']	['Hepatitis C, Chronic']
289	Acetohydroxamic Acid	0.00513061	['MMP12']	['Urinary tract infection']
290	pioglitazone	0.00512354	['PPARA', 'PPARG', 'PPARD', 'MAOB', 'TRPM3']	['Diabetes Mellitus, Non-Insulin-Dependent', 'hyperglycemia', 'diabetes mellitus']
291	cyclophosphamide	0.00510967	['NR1I2', 'CYP2C19', 'CYP2C9', 'CYP3A4', 'CYP2C8', 'CYP2C18', 'CYP2A6', 'CYP2D6', 'CYP3A5', 'CYP3A7', 'CYP2B6']	['Lymphoma', 'multiple myeloma', 'Mycosis Fungoides', 'neuroblastoma', 'retinoblastoma', 'Breast Carcinoma', 'Leukemia', 'Ovarian Adenocarcinoma', 'Myeloproliferative Disease', 'Autoimmune Hemolytic Anemia', 'Mammary Neoplasms', "Burkitt's lymphoma", 'Endometrial Neoplasms', "Hodgkin's lymphoma", 'Acute Lymphocytic Leukemia', 'chronic lymphocytic leukemia (CLL)', 'Leukemia, Myelocytic, Acute', 'c…
292	prednisone	0.00506543	['NR3C1', 'HSD11B1']	['Exfoliative Dermatitis', 'Acute Lymphocytic Leukemia', "Crohn's disease", 'non-Hodgkin lymphoma (NHL)', 'Mycosis Fungoides', 'contact dermatitis', 'Pemphigus', 'nephrotic syndrome', 'Allergic Rhinitis (Disorder)', 'Autoimmune Hemolytic Anemia', 'follicular lymphoma', 'asthma', 'Berylliosis', 'Laryngeal Edema', 'chronic lymphocytic leukemia (CLL)', 'thyroiditis', "Hodgkin's lymphoma", 'Lupus Ery…
293	halcinonide	0.00505844	['NR3C1', 'SMO']	['cutaneous T-cell lymphoma (CTCL)', 'Lupus Erythematosus, Discoid', 'seborrheic dermatitis', 'Exanthema', 'contact dermatitis', 'Dermatitis, Atopic', 'Facial Dermatoses']
294	alprenolol	0.00503709	['ADRB1', 'ADRB2', 'ADRB3', 'HTR1A']	['Cardiac Arrhythmia', 'angina pectoris']
295	podophyllotoxin	0.00502014	['IGF1R', 'TUBB', 'TUBA4A', 'TUBB2A', 'TOP2A']	['keratosis']
296	Biotin	0.00500192	['ACACA', 'MCCC2', 'ACACB', 'HLCS', 'MCCC1', 'PCCA', 'PCCB', 'SLC5A6', 'PC']	['Malnutrition']
297	ifosfamide	0.00495185	['NR1I2', 'CYP2C19', 'CYP2C9', 'CYP3A4', 'PTGS1', 'CYP2C8', 'CYP2C18', 'CYP2A6', 'CYP3A5', 'CYP3A7', 'CYP2B6']	['Testicular Germ Cell Tumor', 'non-Hodgkin lymphoma (NHL)', 'Malignant Neoplasm Of Ovary', 'Malignant Neoplasm Of Urinary Bladder', 'osteosarcoma', 'Sarcoma', 'Small Cell Carcinoma Of Lung', 'Mammary Neoplasms', "Hodgkin's lymphoma", 'Acute Lymphocytic Leukemia', 'chronic lymphocytic leukemia (CLL)', 'Lung Neoplasms', 'Ovarian Neoplasm', 'Pancreatic Neoplasm', 'Stomach Neoplasms', 'Testicular Ne…
298	dobutamine	0.00493796	['ADRB1', 'ESR1', 'ADRA1B', 'ADRB2', 'ADRA1D', 'ADRA1A']	['Shock, Cardiogenic', 'congestive heart failure']
299	baricitinib	0.00493139	['JAK2', 'JAK3', 'PTK2B', 'JAK1']	['rheumatoid arthritis']
300	levothyroxine	0.00492332	['THRB', 'THRA']	['hyperlipidemia', 'Congenital Hypothyroidism', 'hypothyroidism', 'Hashimoto Disease', 'goiter', 'hyperthyroidism']
301	Tenecteplase	0.00491068	['FGA', 'KRT8', 'SERPINE1', 'CLEC3B', 'CALR', 'ANXA2', 'PLAUR', 'LRP1', 'CANX', 'SERPINB2', 'PLG']	['Myocardial Infarction', 'Coronary Thrombosis', 'thrombosis']
302	warfarin	0.00490852	['NR1I2', 'VKORC1']	['thrombosis', 'Thromboembolism', 'deep vein thrombosis (DVT)', 'atrial fibrillation (AF)', 'Atrial Flutter', 'cardiomyopathy', 'pulmonary embolism (PE)', 'Transient Cerebral Ischemia', 'Thrombophlebitis', 'Myocardial Infarction']
303	celiprolol	0.00489577	['ADRB1', 'ADRB2', 'ADRB3', 'ADRA2B', 'ADRA2C', 'ADRA2A']	['Hypertensive disease', 'Cardiac Arrhythmia', 'Ehlers-Danlos syndrome (EDS)']
304	ursodiol	0.00488987	['NR1H4', 'AKR1C2']	['gallstones', 'Primary Biliary Cirrhosis', 'Biliary Cirrhosis', 'Cholesterol Gallstones']
305	telithromycin	0.00488048	['CYP1A2', 'CYP3A4', 'CYP2D6', 'CYP3A5', 'CYP3A7']	['Streptococcal Pneumonia', 'Bronchiolitis', 'pneumonia']
306	sargramostim	0.00486793	['SDC2', 'PRG2', 'CSF2RB', 'IL3RA', 'CSF2RA']	['Mammary Neoplasms', "Hodgkin's lymphoma", 'Acute Lymphocytic Leukemia']
307	urea	0.00486652	['CTNNB1', 'TINAGL1', 'CA2', 'ARG1']	['Exanthema', 'contact dermatitis', 'seborrheic dermatitis', 'dermatitis', 'eczema', 'Hyperkeratosis', 'Ichthyoses', 'keratosis', 'psoriasis', 'Xerosis', 'Dystrophia Unguium', 'Intracranial Hypertension', 'ocular hypertension', 'ichthyosis vulgaris']
308	Iron	0.00484604	['FEN1', 'FTH1', 'AHSP', 'POLB', 'HDAC8', 'NEIL1', 'TF', 'TFRC', 'FXN', 'CP', 'EGLN1', 'HBA2', 'NEIL2']	['Iron Deficiency Anemia', 'anemia']
309	vincristine	0.00482975	['TUBB', 'TUBA4A', 'TUBB2A']	['rhabdomyosarcoma', "Wilm's tumor", 'follicular lymphoma', 'Acute Lymphocytic Leukemia', 'Diffuse Large B-Cell Lymphoma', "Burkitt's lymphoma", "Hodgkin's lymphoma", 'neuroblastoma', 'non-Hodgkin lymphoma (NHL)', 'Acute Leukemia', 'Lymphoma', 'Leukemia']
310	leflunomide	0.00482393	['PTK2B', 'AHR', 'DHODH']	['rheumatoid arthritis', 'psoriatic arthritis']
311	Becaplermin	0.00482232	['PDGFRB', 'PDGFRA', 'A2M']	['skin ulcer']
312	methyldopa	0.00481602	['ADRA2B', 'ADRA2C', 'ADRA2A', 'DDC']	['Hypertensive disease']
313	L-Ornithine	0.0048144	['SLC25A15', 'OAZ2', 'OAT', 'OTC', 'OAZ3', 'OAZ1', 'SLC7A1', 'GATM', 'SLC7A2', 'SLC7A3', 'ARG2', 'SLC25A2', 'ARG1']	['Malnutrition']
314	flumethasone	0.00480587	['NR3C1', 'PLA2G1B']	['seborrheic dermatitis', 'Lupus Erythematosus, Discoid', 'Exanthema', 'cutaneous T-cell lymphoma (CTCL)', 'contact dermatitis', 'Dermatitis, Atopic']
315	desoximetasone	0.00480587	['NR3C1', 'PLA2G1B']	['contact dermatitis', 'Exanthema', 'cutaneous T-cell lymphoma (CTCL)', 'seborrheic dermatitis', 'Lupus Erythematosus, Discoid', 'Dermatitis, Atopic', 'Facial Dermatoses']
316	clobetasol-propionate	0.00480587	['NR3C1', 'PLA2G1B']	['seborrheic dermatitis', 'contact dermatitis', 'psoriasis']
317	prednicarbate	0.00480587	['NR3C1', 'PLA2G1B']	['Dermatitis, Atopic', 'Lupus Erythematosus, Discoid', 'cutaneous T-cell lymphoma (CTCL)', 'contact dermatitis', 'Exanthema', 'seborrheic dermatitis', 'Facial Dermatoses', 'eczema']
318	desonide	0.00480587	['NR3C1', 'PLA2G1B']	['seborrheic dermatitis', "Crohn's disease", 'cutaneous T-cell lymphoma (CTCL)', 'Allergic Rhinitis (Disorder)', 'Exanthema', 'Lupus Erythematosus, Discoid', 'contact dermatitis', 'asthma', 'Dermatitis, Atopic', 'Facial Dermatoses']
319	Phenylpropanolamine	0.00480479	['ADRB1', 'ADRB2', 'DRD1', 'ADRA2B', 'ADRA2C', 'ADRA2A']	['Allergic Rhinitis (Disorder)', 'Nasal congestion (finding)', 'Coughing', 'Hay Fever', 'Rhinitis', 'obesity', 'Priapism', 'urinary incontinence']
320	L-Lysine	0.00478814	['SLC7A1', 'SLC7A2', 'SLC7A3', 'KARS']	['osteoporosis']
321	eflornithine	0.00477554	['SLC25A21', 'ARG2', 'ODC1']	['Hypertrichosis']
322	Vitamin C	0.00477298	['PAM', 'PHYH', 'PLOD3', 'PLOD2', 'OGFOD2', 'BBOX1', 'LCT', 'P4HTM', 'TMLHE', 'PLOD1', 'EGLN2', 'EGLN1', 'P3H1', 'EGLN3', 'P4HA1', 'KDM5D', 'OGFOD1', 'DBH', 'ALKBH3', 'SLC23A1', 'P3H2', 'ALKBH2']	['methemoglobinemia', 'tyrosinemia']
323	Oxygen	0.00476938	['HBB', 'HBA2', 'NOX1', 'MT-CO1']	['Gangrene', 'pneumonia', 'Pulmonary Fibrosis', 'Respiratory Insufficiency']
324	Phenformin	0.00476581	['KCNJ8', 'PRKAA1']	['Diabetes Mellitus, Non-Insulin-Dependent', 'hyperglycemia']
325	amiodarone	0.00475895	['ADRB1', 'PPARG', 'THRB', 'THRA', 'KCNH2', 'CACNA1H', 'CACNA2D2']	['ventricular fibrillation (VF)', 'ventricular arrhythmias', 'Cardiac Arrhythmia', 'Supraventricular Tachycardia']
326	topotecan	0.00475508	['TOP1', 'TOP1MT']	['Malignant Neoplasm Of Ovary', 'Small Cell Carcinoma Of Lung', 'Non-Small Cell Lung Carcinoma', 'Carcinoma, Small Cell', 'Ovarian Neoplasm', 'cervical cancer']
327	irinotecan	0.00475508	['TOP1', 'TOP1MT']	['Small Cell Carcinoma Of Lung', 'Mammary Neoplasms', 'Non-Small Cell Lung Carcinoma', 'Colonic Neoplasms', 'Leukemia', 'Lymphoma', 'Neoplasm Metastasis', 'Pancreatic Neoplasm', 'Rectal Neoplasms', 'Stomach Neoplasms', 'colorectal cancer']
328	mephentermine	0.00474349	['ADRB1', 'ADRA1B', 'ADRB2', 'ADRB3', 'ADRA2B', 'ADRA2C', 'ADRA2A', 'ADRA1D', 'ADRA1A']	['hypotension']
329	nadolol	0.00474239	['ADRB1', 'ADRB2', 'ADRB3']	['angina pectoris', 'Hypertensive disease', 'Cardiac Arrhythmia', 'congestive heart failure', 'Myocardial Infarction']
330	terbutaline	0.00474239	['ADRB1', 'ADRB2', 'ADRB3']	['Pulmonary Emphysema', 'Pruritus', 'dry eye syndrome', 'asthma', 'hyperglycemia', 'Premature Obstetric Labor']
331	bupranolol	0.00474239	['ADRB1', 'ADRB2', 'ADRB3']	['glaucoma', 'Hypertensive disease', 'Cardiac Arrhythmia']
332	salmeterol	0.00474239	['ADRB1', 'ADRB2', 'ADRB3']	['Pulmonary Emphysema', 'asthma', 'Chronic Obstructive Airway Disease']
333	Arbutamine	0.00474239	['ADRB1', 'ADRB2', 'ADRB3']	['coronary artery disease (CAD)']
334	levobunolol	0.00474239	['ADRB1', 'ADRB2', 'ADRB3']	['ocular hypertension', 'Glaucoma, Open-Angle', 'glaucoma']
335	oxprenolol	0.00474239	['ADRB1', 'ADRB2', 'ADRB3']	['Hypertensive disease', 'ventricular arrhythmias', 'anxiety', 'Cardiac Arrhythmia', 'angina pectoris']
336	albuterol	0.00474239	['ADRB1', 'ADRB2', 'ADRB3']	['asthma', 'Premature Obstetric Labor', 'Bronchitis, Chronic', 'Chronic Lung Disease', 'Chronic Obstructive Airway Disease']
337	mirabegron	0.00474239	['ADRB1', 'ADRB2', 'ADRB3']	['Overactive Bladder', 'urinary incontinence']
338	formoterol	0.00474239	['ADRB1', 'ADRB2', 'ADRB3']	['Pulmonary Emphysema', 'asthma', 'Chronic Obstructive Airway Disease']
339	dactinomycin	0.00473811	['TOP2B', 'POLR2A', 'TOP2A']	["Wilm's tumor", 'rhabdomyosarcoma', "Ewing's sarcoma", 'melanoma', 'neuroblastoma', 'retinoblastoma', 'Kaposi sarcoma', 'Testicular Neoplasms', 'Uterine Neoplasms', 'gestational trophoblastic disease (GTD)']
340	pyridoxine	0.00473614	['PDXK', 'DDC']	['EPILEPSY, PYRIDOXINE-DEPENDENT', 'vitamin B6 deficiency']
341	flucytosine	0.00473181	['DNMT1']	['meningitis']
342	orlistat	0.00472584	['FASN', 'DAGLB', 'PCDHA4', 'PNLIP', 'LIPF', 'DAGLA']	['obesity']
343	lenalidomide	0.00472383	['PTGS2', 'TNF', 'CDH5', 'CRBN', nan]	['multiple myeloma', 'Malignant lymphoma, lymphocytic, intermediate differentiation, diffuse', 'anemia']
344	captopril	0.00472301	['LTA4H', 'MMP9', 'MMP2', 'ACE', 'BDKRB1']	['Hypertensive disease', 'diabetic nephropathy', 'congestive heart failure', 'Essential Hypertension', 'Hypertension, Renovascular', 'Myocardial Infarction', 'Ventricular Dysfunction, Left', 'rheumatoid arthritis', 'Bartter Disease', 'edema', 'Malignant Hypertension', "Raynaud's disease", 'diabetes mellitus']
345	folic-acid	0.00471927	['SLC19A1', 'FOLR3', 'FOLR1', 'SLC46A1', 'FOLR2']	['Iron Deficiency Anemia', 'Folic Acid Deficiency', 'anemia', 'megaloblastic anemia', 'celiac disease', 'Vitamin B 12 Deficiency']
346	epoprostenol	0.00471716	['PTGIR', 'PTGER4', 'PTGIS', nan, nan]	['pulmonary arterial hypertension (PAH)', 'Pulmonary Hypertension', 'Coughing', 'Nasal congestion (finding)', 'Allergic Rhinitis (Disorder)', 'Rhinitis', 'scleroderma', 'arteriosclerosis', 'Purpura', 'Respiratory Distress Syndrome, Adult', 'Systemic Scleroderma', 'thrombosis']
347	deslanoside	0.00471676	['ATP1B3', 'ATP1A1', 'ATP1B1', 'ATP1A2', 'ATP1A4', 'ATP1A3', 'ATP1B2', 'FXYD2']	['Cardiac Arrhythmia', 'congestive heart failure', 'Heart Failure', 'atrial fibrillation (AF)', 'Atrial Flutter', 'Supraventricular Tachycardia']
348	Siltuximab	0.00471547	['IL6']	['Angiolymphoid hyperplasia']
349	Thalidomide	0.00470708	['NFKB1', 'PTGS2', 'TNF', 'FGFR2', 'ORM1', 'CRBN', 'ORM2']	['multiple myeloma', 'rheumatoid arthritis', 'Behcet Syndrome', 'renal cell carcinoma (RCC)', "Crohn's disease", 'Erythema Multiforme', 'Erythema Nodosum', 'Lupus Erythematosus, Discoid', 'Aphthous Stomatitis', "Waldenstrom's macroglobulinemia (WM)"]
350	propranolol	0.00469835	['ADRB1', 'HTR1B', 'ADRB2', 'ADRB3', 'HTR1A']	['atrial fibrillation (AF)', 'Supraventricular Tachycardia', 'angina pectoris', 'Hypertrophic Cardiomyopathy', 'Hypertensive disease', 'Hemangioma', 'Cardiac Arrhythmia', 'Essential Tremor', 'congestive heart failure', 'Myocardial Infarction', 'pheochromocytoma', 'ventricular tachycardia (VT)', 'ventricular fibrillation (VF)']
351	bopindolol	0.00469835	['ADRB1', 'HTR1B', 'ADRB2', 'ADRB3', 'HTR1A']	['atrial fibrillation (AF)', 'edema', 'ventricular tachycardia (VT)', 'coronary artery disease (CAD)']
352	cabozantinib	0.00469765	['KDR', 'RET', nan]	['Medullary carcinoma of thyroid', 'renal cell carcinoma (RCC)']
353	pindolol	0.00469508	['ADRB1', 'HTR1B', 'HTR2A', 'ADRB2', 'ADRB3', 'HTR1A', 'HTR2B']	['Hypertensive disease', 'glaucoma', 'atrial fibrillation (AF)', 'edema', 'ventricular tachycardia (VT)', 'Myocardial Infarction']
354	clofibrate	0.00469407	['PPARA', 'LPL']	['hyperlipidemia', 'hypercholesterolemia', 'Hyperlipoproteinemia Type Iii', 'Hyperlipoproteinemias']
355	indomethacin	0.00469108	['PPARA', 'PPARG', 'AKR1C3', 'PTGS2', 'PLA2G2A', 'PTGS1', 'GLO1', 'PTGDR2', 'SLC46A1', 'PTGR2']	['rheumatoid arthritis', 'ankylosing spondylitis', 'patent ductus arteriosus (PDA)', 'Synovitis', 'osteoarthritis', 'gout', 'Premature Obstetric Labor', 'Arthritis, Gouty']
356	Rimonabant	0.00468474	['GPR55', 'CNR1']	['obesity', 'Diabetes Mellitus, Non-Insulin-Dependent', 'dyslipidemia']
357	epinephrine	0.00468288	['ADRB1', 'TNF', 'SOD1', 'ADRA1B', 'ADRB2', 'ADRB3', 'PAH', 'ADRA2B', 'ADRA2C', 'ADRA2A', 'ADRA1D', 'ADRA1A']	['Anaphylaxis', 'hypotension', 'Bronchiectasis', 'Glaucoma, Open-Angle', 'Dyspnea', 'asthma', 'Pulmonary Emphysema', 'Airway Obstruction', 'bradycardia', 'cardiac arrest', 'heart block', 'Septic Shock', 'ventricular tachycardia (VT)', 'ventricular fibrillation (VF)', 'glaucoma', 'hemorrhage']
358	quinidine	0.00468282	['KCNH2', 'KCNA5', 'ADRA1B', 'KCNH1', 'SCN5A', 'KCNK1', 'ADRA1D', 'ADRA1A', 'KCNH5']	['Cardiac Arrhythmia', 'Ventricular Pre-Excitation', 'atrial fibrillation (AF)', 'Atrial Flutter', 'ventricular arrhythmias']
359	etacrynic-acid	0.00467581	['LEF1', 'GSTP1', 'ATP1A1', 'SLC12A1']	['edema', 'congestive heart failure', 'Kidney Failure', 'Liver Failure', 'Kidney Failure, Acute', 'chronic renal failure', 'hepatic cirrhosis', 'nephrotic syndrome', 'Pulmonary Edema']
360	sirolimus	0.00467006	['FKBP1A', 'MTOR', 'FGF13', 'FGF2']	['renal cell carcinoma (RCC)', 'Malignant lymphoma, lymphocytic, intermediate differentiation, diffuse', 'lymphangioleiomyomatosis']
361	Denosumab	0.00465568	[nan]	['Osteoporosis, Postmenopausal', 'osteoporosis']
362	telmisartan	0.0046539	['PPARG', 'AGTR1']	['Hypertensive disease', 'stroke', 'congestive heart failure', 'Diabetes Mellitus, Non-Insulin-Dependent', 'diabetic nephropathy', 'Ventricular Dysfunction, Left']
363	fludroxycortide	0.00464238	['NR3C1', 'SERPINA6']	['Lupus Erythematosus, Discoid', 'Exanthema', 'contact dermatitis', 'seborrheic dermatitis', 'cutaneous T-cell lymphoma (CTCL)', 'Dermatitis, Atopic', 'Facial Dermatoses', 'psoriasis']
364	ciclesonide	0.00464238	['NR3C1', 'SERPINA6']	['asthma', 'Hay Fever', 'Allergic Rhinitis (Disorder)', 'Rhinitis, Allergic, Perennial', 'Hypersensitivity']
365	triamcinolone	0.00464238	['NR3C1', 'SERPINA6']	['non-Hodgkin lymphoma (NHL)', 'inflammatory bowel disease', 'Giant Cell Arteritis', 'Uveitis', 'Aphthous Stomatitis', 'Keloid', "Cooley's anemia", 'Gingival Diseases', 'Exanthema', 'Erythema Multiforme', 'contact dermatitis', 'Arthritis, Gouty', 'Autoimmune Diseases', 'Laryngeal Edema', 'Autoimmune Hemolytic Anemia', 'Exfoliative Dermatitis', "Crohn's disease", 'asthma', 'Acute Lymphocytic Leuke…
366	rimexolone	0.00464238	['NR3C1', 'SERPINA6']	['Uveitis']
367	carteolol	0.0046317	['ADRB1', 'ADRB2']	['Glaucoma, Open-Angle', 'Hypertensive disease', 'ocular hypertension', 'Cardiac Arrhythmia', 'glaucoma']
368	bisoprolol	0.0046317	['ADRB1', 'ADRB2']	['Hypertensive disease', 'Cardiac Arrhythmia', 'congestive heart failure', 'Myocardial Infarction', 'Supraventricular Tachycardia']
369	indacaterol	0.0046317	['ADRB1', 'ADRB2']	['Airway Obstruction', 'Bronchitis, Chronic', 'Chronic Obstructive Airway Disease', 'Pulmonary Emphysema']
370	acebutolol	0.0046317	['ADRB1', 'ADRB2']	['Hypertensive disease', 'Premature Ventricular Contractions', 'Cardiac Arrhythmia', 'Myocardial Infarction', 'ventricular tachycardia (VT)', 'ventricular fibrillation (VF)', 'ventricular arrhythmias']
371	Pirbuterol	0.0046317	['ADRB1', 'ADRB2']	['Lung diseases', 'Bronchiectasis', 'Pulmonary Emphysema', 'asthma']
372	metoprolol	0.0046317	['ADRB1', 'ADRB2']	['Hypertensive disease', 'Myocardial Infarction', 'acute coronary syndrome (ACS)', 'angina pectoris']
373	timolol	0.0046317	['ADRB1', 'ADRB2']	['ocular hypertension', 'Glaucoma, Open-Angle', 'Hypertensive disease', 'Migraine Disorders', 'Myocardial Infarction', 'Cardiac Arrhythmia', 'congestive heart failure', 'glaucoma']
374	Metipranolol	0.0046317	['ADRB1', 'ADRB2']	['Glaucoma, Open-Angle', 'ocular hypertension', 'Cardiac Arrhythmia', 'glaucoma']
375	isoetharine	0.0046317	['ADRB1', 'ADRB2']	['asthma']
376	betaxolol	0.0046317	['ADRB1', 'ADRB2']	['Hypertensive disease', 'ocular hypertension', 'Glaucoma, Open-Angle', 'glaucoma']
377	atenolol-(+/-)	0.0046317	['ADRB1', 'ADRB2']	['Myocardial Infarction', 'angina pectoris', 'Hypertensive disease', 'Cardiac Arrhythmia', 'atrial fibrillation (AF)', 'Atrial Flutter', 'congestive heart failure', 'Supraventricular Tachycardia', 'ventricular tachycardia (VT)', 'ventricular fibrillation (VF)']
378	levobetaxolol	0.0046317	['ADRB1', 'ADRB2']	['Glaucoma, Open-Angle', 'ocular hypertension', 'glaucoma']
379	nebivolol	0.0046317	['ADRB1', 'ADRB2']	['Hypertensive disease', 'Essential Hypertension']
380	melatonin	0.00463026	['ESR1', 'NQO2', 'CALR', 'CALM1', 'MTNR1A', 'RORB', 'MPO', 'HTR2B', 'MTNR1B', 'EPX', 'ASMT']	['Sleep Initiation And Maintenance Disorders', 'Blind Vision', 'Cerebral Palsy', 'Malignant Neoplasm Of Prostate', 'Sleep Disorders, Circadian Rhythm']
381	vemurafenib	0.00462981	['BRAF', 'RNASE3']	['melanoma']
382	Salmon Calcitonin	0.0046286	['CALCR']	['Osteoporosis, Postmenopausal', 'Osteitis Deformans', 'hypercalcemia', 'osteoporosis']
383	nedocromil	0.00462678	['HSP90AA1', 'FPR1', 'PTGDR', 'CYSLTR1', 'CYSLTR2']	['asthma', 'Hypersensitivity', 'Allergy; Nasal', 'conjunctivitis']
384	penbutolol	0.00462611	['ADRB1', 'HTR1B', 'ADRB2', 'HTR1A']	['Hypertensive disease', 'Myocardial Infarction']
385	Ceruletide	0.00461993	['CCKAR']	['paralytic ileus']
386	vinorelbine	0.00461708	['TUBA3C', 'TUBB', 'TUBA4A', 'TUBA1A', 'TUBB1', 'TUBB2A', 'TUBB3', 'TUBB4B', 'TUBA1B', 'TUBB2B', 'TUBA1C', 'TUBB4A', 'TUBB8', 'TUBA3E', 'TUBA3D', 'TUBB6']	['Non-Small Cell Lung Carcinoma', 'Mammary Neoplasms', "Hodgkin's lymphoma", 'Ovarian Neoplasm']
387	Levamisole	0.00460812	['CHRNA3', 'ALPG']	['Cancer Of Head And Neck', 'melanoma', 'Colonic Neoplasms']
388	Sermorelin	0.00460437	['GHRHR']	['Pituitary Dwarfism', 'Hiv Wasting Syndrome', 'infertility']
389	tesamorelin	0.00460437	['GHRHR']	['Obesity, Abdominal']
390	colchicine	0.00460187	['TUBA3C', 'TUBB', 'TUBA4A', 'TUBA1A', 'TUBB1', 'TUBB2A', 'TUBB3', 'TUBB4B', 'TUBA1B', 'TUBB2B', 'TUBA1C', 'TUBB4A', 'TUBB8', 'TUBA3E', 'TUBA3D', 'TUBB6', 'GLRA2']	['Familial Mediterranean Fever', 'gout', 'fever']
391	phenoxybenzamine	0.00460029	['CALM1', 'ADRA1B', 'ADRB2', 'ADRA2B', 'ADRA2C', 'ADRA2A', 'ADRA1D', 'ADRA1A']	['pheochromocytoma', 'Bladder Neck Obstruction', 'Malignant Hypertension', 'urinary incontinence']
392	MOROCTOCOG ALFA	0.00459712	['HSPA5', 'PHYH', 'CALR', 'LRP1', 'CANX', 'LMAN1', 'MCFD2', 'F10', 'VWF', 'ASGR2', 'F9']	['hemorrhage']
393	boceprevir	0.00459445	['CTSA', 'CTSL', 'CTSK', 'CTSS', 'CMA1', 'CTSF']	['Hepatitis C, Chronic']
394	nicotinamide	0.00457679	['PARP1', 'BST1', 'LDHA', 'SIRT5']	['hyperlipidemia', 'Acne']
395	ruxolitinib	0.00457163	['JAK2', 'JAK3', 'JAK1', 'TYK2']	['Myeloproliferative Disease', 'myelofibrosis', 'polycythemia vera']
396	tofacitinib	0.00457163	['JAK2', 'JAK3', 'JAK1', 'TYK2']	['rheumatoid arthritis']
397	icosapent	0.0045709	['PPARA', 'PPARG', 'TRPV1', 'FADS1', 'PTGS2', 'PPARD', 'SLC8A1', 'PTGS1', 'ACSL3', 'ACSL4', 'FFAR1']	['hypertriglyceridemia', 'cystic fibrosis', 'Diabetes Mellitus, Non-Insulin-Dependent', 'diabetic nephropathy']
398	Choline	0.00456846	['PLD2', 'PLD1', 'CHRNA7', 'PCYT1B', 'ACHE', 'BCHE', 'PCYT1A', 'PHOSPHO1']	['Sleeplessness', 'Malnutrition', 'hyperlipidemia']
399	choline salicylate	0.00456846	['PLD2', 'PLD1', 'CHRNA7', 'PCYT1B', 'ACHE', 'BCHE', 'PCYT1A', 'PHOSPHO1']	['rheumatoid arthritis', 'osteoarthritis']
400	Glutathione	0.00456758	['GSTM3', 'GSTZ1', 'GPX7', 'GSTA4', 'GLRX', 'GSTK1', 'AKR1B1', 'GSTP1', 'GLRX2', 'MMP9', 'GPX1', 'GSR', 'GSTM4', 'GSTO1', 'GSTA1', 'GSTM1', 'GSTM2', 'CYP3A4', 'GPX4', 'ESD', 'MGST3', 'GSS', 'HAGH', 'GSTA3', 'TXNDC12', 'GSTT1', 'GLO1', 'LTC4S', 'GSTM5', 'GGT1', 'GPX3', 'GPX2', 'HPGDS', 'MGST1', 'GSTA2', 'GSTO2', 'GPX8', 'GSTA5', 'MGST2', 'GPX6']	['Malnutrition']
401	Ranibizumab	0.00456469	['VEGFA']	['Diabetic Retinopathy', 'Age Related Macular Degeneration', 'Pathologic Neovascularization']
402	esmolol	0.00453423	['ADRB1']	['atrial fibrillation (AF)', 'Supraventricular Tachycardia', 'ventricular tachycardia (VT)']
403	brexpiprazole	0.00453107	['DRD2', 'HTR2A', 'ADRA1B', 'HTR1A', 'ADRA2C']	['schizophrenia', 'Major Depressive Disorder']
404	droxidopa	0.0045284	['ADRB1', 'ADRA1B', 'ADRB2', 'ADRB3', 'PAH', 'ADRA2B', 'ADRA2C', 'ADRA2A', 'ADRA1D', 'ADRA1A']	["Parkinson's Disease", 'Amyloid Neuropathies, Familial', 'Dyskinetic Syndrome']
405	isosorbide	0.00452764	['BCL2', 'BCL2L1', 'MCL1']	['gastroesophageal reflux disease (GERD)', 'congestive heart failure', 'glaucoma', 'angina pectoris', 'coronary artery disease (CAD)']
406	pranlukast	0.00452404	['NFKB1', 'RNASE3', 'TNF', 'IL5', 'MUC2', 'CYSLTR1', 'CYSLTR2']	['Allergic Rhinitis (Disorder)', 'asthma']
407	pirfenidone	0.00452051	['TNF', 'FURIN']	['idiopathic pulmonary fibrosis (IPF)']
408	adenosine	0.00451378	['ADORA2A', 'ADORA1', 'ADORA2B', 'PI4K2A', 'PI4K2B', 'ADORA3', 'TRPM4']	['Paroxysmal Supraventricular Tachycardia', 'Cardiac Arrhythmia', 'Supraventricular Tachycardia', 'Wolff-Parkinson-White Syndrome (WPW)']
409	GINSENG	0.00449243	['PTGS2', 'IL6', 'AHR']	['erectile dysfunction']
410	labetalol	0.00448866	['ADRB1', 'ADRA1B', 'ADRB2', 'ADRA1D', 'ADRA1A']	['Hypertensive disease', 'Hypertensive Crisis', 'pheochromocytoma', 'Pre-Eclampsia', 'congestive heart failure', 'Malignant Hypertension', 'Myocardial Infarction']
411	diosmin	0.00448862	['AHR']	['edema', 'deep vein thrombosis (DVT)']
412	rupatadine	0.00448646	['PTAFR', 'HRH1']	['urticaria']
413	decitabine	0.00447342	['DNMT3A', 'DNMT1']	['Leukemia, Myelocytic, Acute', 'chronic myelomonocytic leukemia (CMMoL)', 'Refractory Anaemia With Excess Blasts', 'Refractory Anemias', 'anemia', 'chronic myeloid leukemia (CML)']
414	azacitidine	0.00447342	['DNMT3A', 'DNMT1']	['Myelodysplastic Syndrome', 'chronic myelomonocytic leukemia (CMMoL)', 'Refractory Anaemia With Excess Blasts', 'Refractory Anemias', 'anemia']
415	brimonidine	0.00447339	['ADRA2B', 'ADRA2C', 'ADRA2A']	['Glaucoma, Open-Angle', 'ocular hypertension', 'glaucoma']
416	guanfacine	0.00447339	['ADRA2B', 'ADRA2C', 'ADRA2A']	['Hypertensive disease', 'attention-deficit/hyperactivity disorder (ADHD)']
417	Dextrothyroxine	0.00447328	['THRB', 'THRA', 'TPO']	['hyperlipidemia', 'hypercholesterolemia', 'Hyperlipoproteinemias']
418	carbidopa	0.00447163	['DDC']	["Parkinson's Disease", 'Parkinsonian Disorders']
419	benserazide	0.00447163	['DDC']	["Parkinson's Disease", 'Dyskinetic Syndrome']
420	sulindac	0.00447134	['AKR1B1', 'PTGS2', 'MAPK3', 'PPARD', 'PTGS1', 'AKR1B10', 'PTGDR2']	['ankylosing spondylitis', 'rheumatoid arthritis', 'osteoarthritis', 'Arthritis, Gouty', 'gout']
421	Glucagon recombinant	0.00446901	['GCGR', 'GLP1R', 'GLP2R']	['hypoglycemia', 'Anaphylaxis', 'bradycardia', 'Shock, Cardiogenic', 'diabetes mellitus']
422	physostigmine	0.00446547	['ACHE', 'BCHE', 'CHRNA4', 'CHRNB2']	['Glaucoma, Open-Angle', 'glaucoma', 'hypotension', "Alzheimer's disease", 'gastroparesis']
423	auranofin	0.00446016	['IKBKB', 'PRDX5', 'TRPA1']	['rheumatoid arthritis', 'Arthritis', 'psoriatic arthritis', 'Pemphigus']
424	xylometazoline	0.00444525	['ADRA1B', 'ADRA2B', 'ADRA2C', 'ADRA2A', 'ADRA1D', 'ADRA1A']	['Nasal congestion (finding)', 'Hypersensitivity']
425	Moxisylyte	0.00444525	['ADRA1B', 'ADRA2B', 'ADRA2C', 'ADRA2A', 'ADRA1D', 'ADRA1A']	['erectile dysfunction', "Raynaud's disease"]
426	phentolamine	0.00444525	['ADRA1B', 'ADRA2B', 'ADRA2C', 'ADRA2A', 'ADRA1D', 'ADRA1A']	['Peripheral Vascular Diseases', 'pheochromocytoma', 'Cerebral Ischemia', 'erectile dysfunction', 'Hypertensive Crisis', 'Infarction', 'Left-Sided Heart Failure', 'Myocardial Infarction', 'Malignant Hypertension']
427	clonidine	0.00444525	['ADRA1B', 'ADRA2B', 'ADRA2C', 'ADRA2A', 'ADRA1D', 'ADRA1A']	['Glaucoma, Open-Angle', 'attention-deficit/hyperactivity disorder (ADHD)', 'Hypertensive disease', 'Alcohol Withdrawal Syndrome', 'glaucoma', 'hemorrhage', 'pheochromocytoma', 'Alcohol-Induced Disorders, Nervous System', 'Dysmenorrhea', 'Sialorrhea', 'Migraine Disorders']
428	paclitaxel	0.00444427	['BCL2', 'TLR4', 'MAPT', 'METAP2', 'MAP4', 'TUBB1', 'TUBB2A', 'NR1I2', 'MAP2']	['Kaposi sarcoma', 'Glaucoma, Open-Angle', 'Malignant Neoplasm Of Ovary', 'ocular hypertension', 'Non-Small Cell Lung Carcinoma', 'Hypertensive disease', 'Breast Carcinoma', 'Malignant Neoplasm Of Breast', 'Mammary Neoplasms', 'Lung Neoplasms', 'Ovarian Neoplasm']
429	Elotuzumab	0.00444113	['SLAMF7']	['multiple myeloma']
430	olopatadine	0.00442028	['S100A1', 'S100A2', 'S100B', 'S100A13', 'S100A12', 'HRH1']	['Allergic Rhinitis (Disorder)', 'Hay Fever', 'Hypersensitivity', 'Allergy; Nasal', 'conjunctivitis']
431	bleomycin	0.00441946	['LIG3', 'LRIG1', 'LIG1']	['squamous cell carcinoma', 'non-Hodgkin lymphoma (NHL)', 'Diffuse Large B-Cell Lymphoma', 'follicular lymphoma', 'Cancer Of Head And Neck', 'Testicular Germ Cell Tumor', "Hodgkin's lymphoma", 'Lymphoma', 'melanoma', 'Sarcoma', 'Testicular Neoplasms']
432	laropiprant	0.00441801	['TBXA2R', 'PTGIR', 'PTGDR', 'PTGDR2', 'PTGER3', 'PTGFR', 'PTGER2', nan]	['dyslipidemia', 'hypercholesterolemia', 'hyperlipidemia']
433	atropine	0.00440534	['CHRM3', 'CHRNA4', 'CHRM2', 'CHRM1', 'CHRM4', 'CHRM5', 'CHRNB2']	['Cardiac Arrhythmia', 'asthma', 'bradycardia', 'cardiac arrest', 'Sinoatrial Block', 'Gastric Ulcer', 'Uveitis', 'Mydriasis', 'amblyopia']
434	Canakinumab	0.00440493	['IL1B']	['Cryopyrin-Associated Periodic Syndromes', 'Systemic onset juvenile chronic arthritis', 'Arthritis, Gouty', 'Deficiency of mevalonate kinase', 'Familial Mediterranean Fever', 'TNF receptor-associated periodic fever syndrome (TRAPS)', 'rheumatoid arthritis', 'Muckle-Wells Syndrome']
435	pemetrexed	0.00439678	['ATIC', 'GART', 'DHFR', 'TYMS']	['Non-Small Cell Lung Carcinoma', 'mesothelioma']
436	alverine	0.00439131	['HTR1A']	['Malignant Neoplasm Of Breast', 'Dysmenorrhea', 'irritable bowel syndrome']
437	tandospirone	0.00439131	['HTR1A']	['dysthymic disorder']
438	cholic-acid	0.00439051	['NR1H4', 'COX4I1', 'COX5A', 'COX6C', 'COX5B', 'COX6B1', 'CES1', 'PLA2G1B', 'FECH', 'ESRRG', 'MT-CO3', 'COX6A2', 'COX8A', 'ADH1C', 'COX7B', 'COX7C', 'MT-CO2', 'COX7A1', 'MT-CO1']	['Biliary Tract Diseases', 'gallstones', 'constipation', 'Xanthomatosis, Cerebrotendinous', 'peroxisomal disorders', 'Zellweger syndrome']
439	flavoxate	0.00438973	['CHRM2', 'CHRM1']	['Urgency of micturition', 'Nocturia', 'urinary incontinence', 'Increased frequency of micturition', 'Dysuria', 'Cystitis', 'prostatitis', 'interstitial cystitis (IC)']
440	pizotifen	0.00438547	['HTR2C', 'HTR1B', 'CHRM3', 'HTR2A', 'ADRA1B', 'HTR1A', 'HTR1D', 'ADRA2B', 'ADRA2C', 'ADRA2A', 'CHRM2', 'ADRA1D', 'HTR2B', 'CHRM1', 'HRH1', 'ADRA1A']	['Migraine Disorders']
441	istradefylline	0.00438344	['ADORA2A', 'ADORA1', 'ADORA2B', 'ADORA3']	["Parkinson's Disease"]
442	regadenoson	0.00438344	['ADORA2A', 'ADORA1', 'ADORA2B', 'ADORA3']	['cardiomyopathy']
443	Infliximab	0.00437473	['TNF']	["Crohn's disease", 'ulcerative colitis', 'rheumatoid arthritis', 'ankylosing spondylitis', 'psoriatic arthritis', 'Juvenile Arthritis']
444	golimumab	0.00437473	['TNF']	['rheumatoid arthritis', 'psoriatic arthritis', 'ankylosing spondylitis', 'ulcerative colitis']
445	Certolizumab pegol	0.00437473	['TNF']	["Crohn's disease", 'rheumatoid arthritis', 'psoriatic arthritis', 'ankylosing spondylitis']
446	bortezomib	0.00437269	['PSMA3', 'RELA', 'PSMD2', 'PSMB5', 'PSMB1', 'PSMA1', 'PSMD1', 'PSMB3', 'PSMA2', 'PSMA7', 'PSMA6', 'PSMA5', 'PSMA4', 'PSMB6', 'PSMB10', 'PSMB4', 'PSMB7', 'PSMB2', 'PSMA8', 'PSMB8', 'PSMB9']	['multiple myeloma', 'Malignant lymphoma, lymphocytic, intermediate differentiation, diffuse']
447	atorvastatin	0.00437262	['HMGCR', 'AHR', 'DPP4']	['angina pectoris', 'hypercholesterolemia', 'Hypertensive disease', 'stroke', 'Hyperlipidemia, Familial Combined', 'arteriosclerosis', 'Hyperlipoproteinemia Type Iii', 'Familial hypercholesterolemia - homozygous', 'hypertriglyceridemia', 'hyperlipidemia', 'acute coronary syndrome (ACS)', 'Hyperlipoproteinemias', 'Myocardial Infarction']
448	docetaxel	0.00436901	['BCL2', 'MAPT', 'METAP2', 'MAP4', 'TUBB1', 'TUBB2A', 'NR1I2', 'MAP2']	['Cancer Of Head And Neck', 'Breast Carcinoma', 'Non-Small Cell Lung Carcinoma', 'Malignant Neoplasm Of Prostate', 'Mammary Neoplasms', 'Head And Neck Neoplasms', 'melanoma', 'Ovarian Neoplasm', 'Pancreatic Neoplasm', 'Stomach Neoplasms', 'head and neck squamous cell carcinoma (HNSCC)']
449	bimatoprost	0.00435874	['AKR1C3', 'PTGER3', 'PTGFR', nan]	['Glaucoma, Open-Angle', 'ocular hypertension', 'glaucoma']
450	benfotiamine	0.00435802	['AGER']	['thiamine deficiency', 'lumbago']
451	prednisolone	0.00434348	['NR3C1', 'SERPINA6', nan]	['Iridocyclitis', 'Dermatitis, Atopic', 'Lupus Erythematosus, Discoid', 'cutaneous T-cell lymphoma (CTCL)', 'contact dermatitis', 'Exanthema', 'seborrheic dermatitis', 'Mycosis Fungoides', 'ulcerative colitis', "Addison's disease", 'Arthritis, Gouty', 'Disorder of eye', 'Synovitis', 'Serum Sickness', 'multiple sclerosis', "sjogren's syndrome", 'nephrotic syndrome', 'psoriatic arthritis', 'Stevens…
452	Spermine	0.00434231	['ADRB1', 'ADRB2', 'SMOX', 'CASR', 'SMS', 'ODC1']	['Malnutrition']
453	bevantolol	0.00433786	['ADRB1', 'ADRB2', 'ADRA1D', 'ADRA1A']	['Cardiac Arrhythmia', 'angina pectoris']
454	glutamine-(l)	0.00433426	['GLUL', 'CTPS1', 'PPAT']	['Malnutrition', 'diarrhea', 'muscle pain', 'joint pain', 'ulcerative colitis', "Crohn's disease", 'anxiety', 'Sleeplessness']
455	norepinephrine	0.00433423	['ADRB1', 'ADRA1B', 'ADRB2', 'ADRB3', 'PAH', 'ADRA2B', 'ADRA2C', 'ADRA2A', 'ADRA1D', 'SLC18A2', 'SLC18A1', 'ADRA1A']	['asthma', 'hypotension', 'Bronchiectasis', 'Pulmonary Emphysema', "Parkinson's Disease", 'Septic Shock', 'urticaria', 'headache', 'seasonal affective disorder']
456	Collagenase clostridium histolyticum	0.00433103	['COL1A1', 'COL2A1', 'COL3A1', 'COL1A2']	["Peyronie's disease", 'skin ulcer']
457	gemfibrozil	0.00432252	['PPARA', 'LPL', 'SLCO2B1', 'SLCO1B1', 'SLCO1B3']	['hypertriglyceridemia', 'hyperlipidemia', 'Hyperlipoproteinemia Type Iv', 'Hyperlipoproteinemia Type V', 'pancreatitis', 'hypercholesterolemia', 'Hyperlipoproteinemias', 'coronary heart disease']
458	ixabepilone	0.00431854	['TUBA3C', 'TUBA4A', 'TUBA1A', 'TUBB1', 'TUBB2A', 'TUBB3', 'TUBB4B', 'TUBA1B', 'TUBB2B', 'TUBA1C', 'TUBB4A', 'TUBB8', 'TUBA3E', 'TUBA3D', 'TUBB6']	['Breast Carcinoma', 'Cancer Of Head And Neck', 'non-Hodgkin lymphoma (NHL)', 'Malignant Neoplasm Of Breast', 'Malignant Neoplasm Of Prostate', 'melanoma', 'renal cell carcinoma (RCC)']
459	apraclonidine	0.00431165	['ADRA2B', 'ADRA2C', 'ADRA2A', 'ADRA1D', 'ADRA1A']	['Glaucoma, Open-Angle', 'glaucoma']
460	temsirolimus	0.00431057	['MTOR']	['renal cell carcinoma (RCC)', 'Malignant lymphoma, lymphocytic, intermediate differentiation, diffuse', 'Lymphoma', 'Malignant Neoplasm Of Breast', 'multiple myeloma', 'rheumatoid arthritis']
461	everolimus	0.00431057	['MTOR']	['renal cell carcinoma (RCC)', 'Breast Carcinoma', 'renal angiomyolipoma', 'Tuberous Sclerosis', 'subependymal giant cell astrocytoma (SEGA)']
462	L-Glutamic Acid	0.00430477	['GRIK2', 'GRIK1', 'GRIA1', 'GAD1', 'SLC1A1', 'GLUL', 'DNPEP', 'NADSYN1', 'PFAS', 'GOT2', 'SLC25A22', 'GAD2', 'GRIN1', 'GRM1', 'GRIN2B', 'TAT', 'GRID2', 'GRIA2', 'GRIA3', 'GRIK5', 'GLUD2', 'ASNS', 'SLC1A6', 'GLS2', 'GRIA4', 'GRM7', 'GRIN3B', 'BCAT2', 'GRIN3A', 'SLC1A2', 'FTCD', 'GRIK3', 'GRIN2C', 'GOT1', 'GMPS', 'ALDH18A1', 'GPT2', 'AASS', 'PSAT1', 'FOLH1', 'GLUD1', 'GCLC', 'SLC1A3', 'GCLM', 'GRI…	['Ulcer']
463	thioproperazine	0.00429974	['DRD2', 'HTR2A', 'ADRA1B', 'DRD1', 'HTR1A', 'ADRA1D', 'ADRA1A']	['schizophrenia']
464	paliperidone	0.0042942	['HTR2C', 'DRD3', 'DRD2', 'DRD4', 'HTR2A', 'ADRA1B', 'DRD1', 'HTR1A', 'HTR1D', 'ADRA2B', 'ADRA2C', 'ADRA2A', 'CYP3A4', 'ADRA1D', 'HTR7', 'CYP2D6', 'CYP3A5', 'HRH1', 'ADRA1A']	['Schizoaffective Disorder', 'schizophrenia', 'Psychotic Disorders']
465	Framycetin	0.00429183	['CXCR4']	['blepharitis', 'hepatic encephalopathy (HE)']
466	sulfinpyrazone	0.0042913	['ABCC2', 'SLC22A12', 'NR1I2', 'ABCC1', 'FPR1']	['hyperuricemia', 'Arthritis, Gouty', 'gout', 'Myocardial Infarction']
467	tryptophan	0.00428884	['IDO1', 'CASR', 'SLC36A1', 'WARS2', 'WARS']	['anxiety', 'constipation', 'fatigue', 'Sleeplessness']
468	triflupromazine	0.00428421	['DRD2', 'DRD1', 'CHRM2', 'HTR2B', 'CHRM1']	['Psychotic Disorders', 'nausea', 'vomiting', 'Nausea and vomiting']
469	scopolamine	0.00427726	['CHRM3', 'CHRNA4', 'CHRM2', 'CHRM1', 'CHRM4', 'SI', 'CHRM5', 'CHRNB2']	['Uveitis', 'Peptic Ulcer', 'Mydriasis', 'irritable bowel syndrome', 'Nasal congestion (finding)', 'Allergic Rhinitis (Disorder)', 'Coughing', 'Iridocyclitis', 'bradycardia', 'Sialorrhea', 'Facial Paralysis', 'vomiting', 'nausea']
470	fenoprofen	0.00426713	['PPARA', 'PPARG', 'PTGS2', 'PTGS1', 'SLC5A8']	['rheumatoid arthritis', 'osteoarthritis', 'Pain']
471	Glycerin	0.00426581	['ARF1', 'ITPR1', 'TGFBR2', 'GSTP1', 'PPARD', 'TRDMT1', 'ISYNA1', 'PAPSS1', 'PAEP', 'NAGA', 'ADH1B', 'HPGDS', 'PLA2G2E']	['constipation']
472	clomifene	0.00426565	['ESR1', 'SHBG']	['Female Infertility', 'Anovulation', 'Polycystic Ovary Syndrome', 'infertility', 'Male Infertility']
473	toremifene	0.00426565	['ESR1', 'SHBG']	['Malignant Neoplasm Of Prostate', 'Mammary Neoplasms', 'Neoplasms, Hormone-Dependent']
474	dienestrol	0.00426565	['ESR1', 'SHBG']	['dyspareunia']
475	cabergoline	0.00426173	['ADRB1', 'HTR2C', 'HTR1B', 'DRD3', 'DRD2', 'DRD4', 'HTR2A', 'ADRA1B', 'ADRB2', 'DRD1', 'HTR1A', 'HTR1D', 'ADRA2B', 'ADRA2C', 'ADRA2A', 'ADRA1D', 'HTR7', 'HTR2B', 'ADRA1A', nan]	['hyperprolactinemia', "Parkinson's Disease", 'Pituitary Adenoma', 'Parkinsonian Disorders', 'Prolactinoma', 'Dyskinetic Syndrome']
476	Tocilizumab	0.00425435	['IL6R']	['rheumatoid arthritis', 'Angiolymphoid hyperplasia']
477	Guanabenz	0.0042541	['ADRA2B', 'ADRA2A']	['Hypertensive disease']
478	terbinafine	0.00425192	['SQLE']	['onychomycosis']
479	nilotinib	0.00424328	['ABL1', 'KIT']	['Leukemia, Myeloid, Accelerated Phase', 'Leukemia', 'chronic myeloid leukemia (CML)']
480	fenoldopam	0.0042417	['DRD4', 'ADRA1B', 'DRD1', 'ADRA2B', 'ADRA2C', 'ADRA2A', 'ADRA1D', 'ADRA1A', nan]	['Malignant Hypertension', 'congestive heart failure', 'Hypertension, Renovascular']
481	ramatroban	0.00423586	['TBXA2R', 'PTGDR2']	['coronary artery disease (CAD)', 'asthma']
482	Theophylline	0.00423499	['PDE4D', 'HDAC2', 'HM13', 'PARP1', 'NOMO1', 'ADORA2A', 'PDE4A', 'ADORA1', 'ADORA2B', 'CPNE1', 'ADORA3', 'PDE4B', 'PDE3B', 'RIC3', 'PDE3A', 'TTLL3', 'PDE4C', 'PDE5A']	['Lung diseases', 'asthma', 'Pulmonary Emphysema', 'Bronchitis, Chronic', 'Chronic Lung Disease', 'Apnea', 'bradycardia']
483	desipramine	0.00422579	['ADRB1', 'HTR2C', 'DRD2', 'CHRM3', 'HTR2A', 'ADRA1B', 'ADRB2', 'HTR1A', 'SLC6A4', 'ADRA2B', 'ADRA2C', 'ADRA2A', 'CHRM2', 'SMPD1', 'ADRA1D', 'SLC6A2', 'CHRM1', 'CHRM4', 'HRH1', 'ADRA1A', 'CHRM5']	['Depressive disorder', 'chronic pain']
484	mesalazine	0.00421474	['ALOX5', 'PPARG', 'PTGS2', 'CHUK', 'IKBKB', 'PTGS1', 'MPO']	['ulcerative colitis', 'Enterocolitis', 'inflammatory bowel disease']
485	Pyridoxal Phosphate	0.00420714	['CBS', 'GAD1', 'SDSL', 'AGXT', 'PHYKPL', 'PYGM', 'SPTLC1', 'PDXDC1', 'GOT2', 'SHMT2', 'OAT', 'TAT', 'SHMT1', 'GLDC', 'ALAS2', 'BCAT2', 'GCAT', 'FTCD', 'PYGB', 'PYGL', 'SRR', 'GOT1', 'THNSL1', 'GPT2', 'PSAT1', 'SPTLC2', 'NFS1', 'ALAS1', 'CSAD', 'PNPO', 'SGPL1', 'SCLY', 'IGSF10', 'KYNU', 'PDXP', 'MOCOS', 'BCAT1', 'GPT', 'SEPSECS', 'ABAT', 'AGXT2', 'DDC', 'AZIN2', 'AADAT', 'SPTLC3', 'CTH', 'HDC', '…	['Malnutrition']
486	capsaicin	0.00420641	['TRPV1', 'CFTR', 'PHB2']	['postherpetic neuralgia', 'Neuralgia', 'Back Pain', 'Arthritis', 'Diabetic Neuropathies', 'muscle pain', 'rheumatoid arthritis']
487	Pergolide	0.00420483	['HTR2C', 'HTR1B', 'DRD3', 'DRD2', 'DRD4', 'HTR2A', 'ADRA1B', 'DRD1', 'HTR1A', 'HTR1D', 'ADRA2B', 'ADRA2C', 'ADRA2A', 'ADRA1D', 'HTR2B', 'ADRA1A', nan]	['Parkinsonian Disorders', "Parkinson's Disease"]
488	Coagulation factor VIIa Recombinant Human	0.00420427	['F3', 'F7', 'F10', 'TFPI', 'GGCX', 'HPN']	['Hemophilia A', 'Hemophilia B', 'Thrombasthenia', 'Factor Vii Deficiency', 'hemorrhage']
489	olaparib	0.00420005	['PARP1', 'PARP3', 'PARP2']	['Malignant Neoplasm Of Ovary']
490	zonisamide	0.00419885	['CA8', 'SCN1B', 'CA1', 'CA2', 'CA9', 'CA12', 'SCN3A', 'CA4', 'SCN1A', 'SCN5A', 'SCN4A', 'CACNA1H', 'SCN8A', 'MAOA', 'CA5B', 'CACNA1G', 'CACNA1I', 'CA3', 'MAOB', 'CA14', 'GKN1', 'CA6', 'CA10', 'SCN2B', 'CA5A', 'SCN3B', 'SCN10A', 'SCN2A', 'CA11', 'SCN4B']	['epilepsy', 'seizures']
491	sotalol	0.00419643	['ADRB1', 'KCNH2', 'ADRB2']	['Cardiac Arrhythmia', 'ventricular arrhythmias', 'atrial fibrillation (AF)', 'Atrial Flutter', 'Supraventricular Tachycardia', 'ventricular tachycardia (VT)', 'ventricular fibrillation (VF)']
492	vorapaxar	0.00419474	['F2R']	['stroke', 'thrombosis', 'Myocardial Infarction', 'peripheral artery disease (PAD)']
493	Pipotiazine	0.00419028	['DRD2', 'HTR2A', 'DRD1', 'HTR1A']	['schizophrenia']
494	tiludronate	0.00418558	['MMP2', 'PTPN1', 'ATP6V1A']	['Osteitis Deformans']
495	pomalidomide	0.0041802	['PTGS2', 'TNF', 'CRBN']	['multiple myeloma']
496	deoxycholic-acid	0.00417987	['NR1H4', 'GSTP1', 'FPR1']	['obesity']
497	L-Isoleucine	0.00417826	['BCAT2', 'ACADSB', 'IARS2', 'BCAT1', 'IARS']	['hepatic encephalopathy (HE)']
498	prazosin	0.00417466	['KCNH2', 'ADRA1B', 'ADRA2B', 'ADRA2C', 'ADRA2A', 'ADRA1D', 'ADRA1A', 'KCNH7']	['Hypertensive disease', 'congestive heart failure', 'pheochromocytoma', 'Prostatic Hyperplasia', "Raynaud's disease"]
499	oxymetazoline	0.00417441	['HTR2C', 'HTR1B', 'ADRA1B', 'HTR1D', 'ADRA2B', 'ADRA2C', 'ADRA2A', 'ADRA1D', 'ADRA1A']	['Nasal congestion (finding)', 'conjunctivitis', 'Rhinitis']
500	benralizumab	0.00417386	['IL5RA', 'FCGR3A']	['asthma']
501	Isoniazid	0.00417379	['CYP2E1', 'CYP2C19', 'CYP1A2', 'CYP3A4', 'CYP2C8']	['tuberculosis', 'hyperlipidemia']
502	oxytocin	0.00416477	['OXT', 'AVPR2', 'AVPR1A', 'AVPR1B', 'OXTR']	['Postoperative Complications']
503	pimecrolimus	0.00415571	['FKBP1A', 'MTOR']	['Dermatitis, Atopic', 'dermatitis', 'eczema']
504	epirubicin	0.0041555	['CHD1', 'TOP2A']	['Breast Carcinoma', 'Malignant Neoplasm Of Breast', 'Mammary Neoplasms']
505	doxapram	0.00415513	['KCNK3', 'KCNK9']	['respiratory depression', 'Chronic Obstructive Airway Disease', 'Respiratory Hypersensitivity']
506	Cinitapride	0.00415382	['HTR2A', 'HTR1A', 'HTR4']	['gastroesophageal reflux disease (GERD)']
507	nortriptyline	0.00415047	['ADRB1', 'HTR2C', 'PGRMC1', 'DRD2', 'CHRM3', 'HTR2A', 'ADRA1B', 'ADRB2', 'ADRB3', 'HTR1A', 'SLC6A4', 'ADRA2B', 'ADRA2C', 'SIGMAR1', 'ADRA2A', 'CHRM2', 'ADRA1D', 'SLC6A2', 'HTR6', 'KCNJ10', 'CHRM1', 'CHRM4', 'HRH1', 'ADRA1A', 'CHRM5']	['Depressive disorder']
508	lurasidone	0.0041491	['DRD2', 'HTR2A', 'HTR1A', 'ADRA2C', 'ADRA2A', 'HTR7']	['schizophrenia', 'Depression, Bipolar']
509	Ramucirumab	0.00414854	['KDR']	['Non-Small Cell Lung Carcinoma']
510	dosulepin	0.00414696	['CHRM3', 'HTR2A', 'ADRA1B', 'HTR1A', 'SLC6A4', 'ADRA2B', 'ADRA2C', 'ADRA2A', 'CHRM2', 'ADRA1D', 'SLC6A2', 'CHRM1', 'CHRM4', 'HRH1', 'ADRA1A', 'CHRM5']	['Major Depressive Disorder']
511	ropinirole	0.00414501	['HTR2C', 'HTR1B', 'DRD3', 'DRD2', 'DRD4', 'HTR2A', 'DRD1', 'HTR1A', 'HTR1D', 'ADRA2B', 'ADRA2C', 'ADRA2A', 'HTR2B', nan]	["Parkinson's Disease", 'restless leg syndrome', 'Dyskinetic Syndrome']
512	pramipexole	0.00414501	['HTR2C', 'HTR1B', 'DRD3', 'DRD2', 'DRD4', 'HTR2A', 'DRD1', 'HTR1A', 'HTR1D', 'ADRA2B', 'ADRA2C', 'ADRA2A', 'HTR2B', nan]	['restless leg syndrome', "Parkinson's Disease", 'Dyskinetic Syndrome']
513	acetylcysteine	0.00414082	['RELA', 'ACY1', 'CHUK', 'GRIN1', 'IKBKB', 'GRIN2B', 'PRNP', 'GRIN3A', 'GSS', 'GRIN2D', 'SLC7A11', nan]	['Bronchiectasis', 'Amyloidosis', 'cystic fibrosis', 'pneumonia', 'Pulmonary Emphysema', 'Respiratory Distress Syndrome, Adult']
514	levonordefrin	0.00413978	['ADRA1B', 'ADRA2B', 'ADRA2C', 'ADRA2A', 'ADRA1D', 'SLC6A2']	['Oral Ulcer', 'hemorrhage']
515	DUPILUMAB	0.00413466	['IL4R']	['dermatitis']
516	Valproic Acid	0.00412913	['PPARA', 'PPARG', 'HDAC2', 'OGDH', 'HDAC1', 'HDAC9', 'PPARD', 'SCN1B', 'SCN3A', 'SCN1A', 'SCN5A', 'SCN4A', 'ACADSB', 'SCN8A', 'ALDH5A1', 'ABAT', 'SCN2B', 'SCN3B', 'SCN10A', 'SCN2A', 'SCN4B']	['epilepsy', 'Absence Epilepsy', "Alzheimer's disease", 'Epilepsy, Complex Partial', 'seizures']
517	Urokinase	0.00412508	['LRP2', 'PLAU', 'SERPINE1', 'PLAUR', 'SERPINB2', 'PLAT', 'SERPINA5', 'ST14', 'NID1', 'PLG']	['pulmonary embolism (PE)', 'Coronary Thrombosis', 'Myocardial Infarction', 'Venous Thrombosis', 'thrombosis']
518	trazodone	0.00411773	['HTR2C', 'HTR2A', 'HTR1A', 'SLC6A4', 'ADRA2A', 'ADRA1D', 'HTR2B', 'HRH1', 'ADRA1A']	['Major Depressive Disorder', 'Sleep Initiation And Maintenance Disorders']
519	agomelatine	0.00411214	['HTR2C', 'HTR2A', 'MTNR1A', 'HTR2B', 'MTNR1B']	['Major Depressive Disorder']
520	Apomorphine	0.00411098	['HTR2C', 'HTR1B', 'DRD3', 'DRD2', 'DRD4', 'HTR2A', 'DRD1', 'HTR1A', 'HTR1D', 'ADRA2B', 'ADRA2C', 'ADRA2A', 'HTR2B', 'CALY', nan]	["Parkinson's Disease", 'Dyskinetic Syndrome', 'erectile dysfunction']
521	L-Arginine	0.00410961	['ASS1', 'NOS3', 'NOS2', 'ASL', 'SLC7A1', 'AZIN2', 'SLC7A3', 'ARG2']	['Malnutrition']
522	DIHYDROERGOCORNINE	0.00410809	['ADRB1', 'HTR2C', 'HTR1B', 'HTR1E', 'HTR2A', 'ADRA1B', 'ADRB2', 'ADRB3', 'HTR1A', 'HTR1D', 'ADRA2B', 'ADRA2C', 'ADRA2A', 'ADRA1D', 'HTR7', 'HTR2B', 'HTR6', 'HTR3E', 'HTR3C', 'HTR3A', 'HTR3D', 'ADRA1A', 'HTR4', 'HTR1F']	['Migraine Disorders']
523	Thioridazine	0.00410706	['KCNH2', 'DRD2', 'HTR2A', 'ADRA1B', 'DRD1', 'ADRA1A']	['Treatment-resistant schizophrenia']
524	Reteplase	0.00410625	['FGA', 'SERPINE1', 'PLAUR', 'PLG']	['congestive heart failure', 'Myocardial Infarction', 'pulmonary embolism (PE)', 'thrombosis', 'Ventricular Dysfunction']
525	Alteplase	0.00410625	['FGA', 'SERPINE1', 'PLAUR', 'PLG']	['Ischemic Stroke', 'pulmonary embolism (PE)', 'Myocardial Infarction', 'thrombosis']
526	Anistreplase	0.00410625	['FGA', 'SERPINE1', 'PLAUR', 'PLG']	['Myocardial Infarction', 'pulmonary embolism (PE)', 'thrombosis']
527	trastuzumab	0.00410438	['EGFR', 'ERBB2', 'FCGR2A', 'FCGR1A', 'C1S', 'FCGR3B', 'FCGR3A', 'C1QA', 'C1R', 'FCGR2B', 'C1QB', 'C1QC', 'FCGR2C']	['Mammary Neoplasms']
528	L-Citrulline	0.00410346	['ASS1', 'DDAH2', 'NOS1', 'NOS3', 'NOS2', 'OTC', 'PADI4', 'DDAH1', 'PADI1', 'PADI3']	['Malnutrition']
529	Amphetamine	0.0041021	['ADRB1', 'DRD2', 'SLC6A3', 'ADRA1B', 'ADRB2', 'ADRB3', 'SLC6A4', 'ADRA2B', 'ADRA2C', 'ADRA2A', 'MAOA', 'ADRA1D', 'SLC6A2', 'SLC18A2', 'CARTPT', 'MAOB', 'ADRA1A']	['obesity', 'attention-deficit/hyperactivity disorder (ADHD)', 'narcolepsy']
530	Anisotropine Methylbromide	0.00409915	['CHRM3', 'CHRM2', 'CHRM1']	['Gastric Ulcer', 'Peptic Ulcer', 'Ulcer']
531	Methylscopolamine bromide	0.00409915	['CHRM3', 'CHRM2', 'CHRM1']	['Coughing', 'Peptic Ulcer', 'Nasal congestion (finding)', 'irritable bowel syndrome', 'Allergic Rhinitis (Disorder)']
532	oxyphencyclimine	0.00409915	['CHRM3', 'CHRM2', 'CHRM1']	['Peptic Ulcer']
533	imidafenacin	0.00409915	['CHRM3', 'CHRM2', 'CHRM1']	['spasms']
534	oxybutynin	0.00409915	['CHRM3', 'CHRM2', 'CHRM1']	['Increased frequency of micturition', 'Urgency of micturition', 'neurogenic bladder', 'Overactive Bladder', 'urinary incontinence']
535	tridihexethyl	0.00409915	['CHRM3', 'CHRM2', 'CHRM1']	['nystagmus']
536	dicycloverine	0.00409915	['CHRM3', 'CHRM2', 'CHRM1']	['irritable bowel syndrome']
537	Glycopyrronium	0.00409915	['CHRM3', 'CHRM2', 'CHRM1']	['Peptic Ulcer', 'Sialorrhea', 'Chronic Obstructive Airway Disease']
538	dimetindene	0.00409411	['CHRM2', 'HRH1']	['Hypersensitivity', 'Allergic Reaction', 'Drug Allergy', 'Exanthema', 'Food Allergy', 'Hay Fever', 'urticaria']
539	diphenhydramine	0.00409411	['CHRM2', 'HRH1']	['Hay Fever', 'Sleeplessness', 'Hypersensitivity', 'Dyskinetic Syndrome', "Parkinson's Disease", 'Rhinitis, Allergic, Perennial', 'Sleep Initiation And Maintenance Disorders', 'urticaria', 'headache']
540	bromocriptine	0.00409322	['HTR2C', 'HTR1B', 'DRD3', 'DRD2', 'DRD4', 'HTR2A', 'ADRA1B', 'DRD1', 'HTR1A', 'HTR1D', 'ADRA2B', 'ADRA2C', 'ADRA2A', 'ADRA1D', 'HTR7', 'HTR2B', 'HTR6', 'ADRA1A', nan]	['acromegaly', "Parkinson's Disease", 'hyperprolactinemia', 'Dyskinetic Syndrome', 'infertility', 'Prolactinoma', 'amenorrhea', 'hypogonadism']
541	tranylcypromine	0.00408465	['KDM1A', 'MAOA', 'MAOB']	['Major Depressive Disorder']
542	asenapine	0.0040841	['ADRB1', 'HTR2C', 'HTR1B', 'HTR1E', 'DRD3', 'DRD2', 'DRD4', 'HTR2A', 'ADRB2', 'DRD1', 'HTR1A', 'HTR1D', 'ADRA2B', 'ADRA2C', 'ADRA2A', 'ADRA1D', 'HTR7', 'HTR2B', 'HTR6', 'HRH1', 'ADRA1A', 'HRH2']	['schizophrenia', 'bipolar disorder']
543	trifluoperazine	0.00406948	['TNNI3', 'HTR2C', 'S100A4', 'CALM1', 'DRD2', 'DRD4', 'HTR2A', 'ADRA1D', 'HRH1', 'CALY', 'ADRA1A', 'TNNC1']	['schizophrenia', 'anxiety']
544	ergotamine	0.00406941	['HTR2C', 'HTR1B', 'HTR1E', 'DRD2', 'HTR2A', 'ADRA1B', 'DRD1', 'HTR1A', 'HTR1D', 'ADRA2B', 'ADRA2A', 'ADRA1D', 'SLC6A2', 'HTR2B', 'HTR6', 'ADRA1A', nan, 'HTR1F']	['Migraine Disorders']
545	Muromonab-CD3	0.0040689	['CD247', 'FCGR2A', 'FCGR1A', 'C1S', 'FCGR3B', 'FCGR3A', 'C1QA', 'C1R', 'CD3E', 'CD3D', 'CD3G', 'FCGR2B', 'C1QB', 'C1QC', 'FCGR2C']	['Graft-Vs-Host Disease']
546	amitriptyline	0.00406498	['ADRB1', 'OPRD1', 'NTRK1', 'HTR2C', 'HTR1B', 'OPRK1', 'KCNA1', 'KCNQ3', 'KCNQ2', 'CHRM3', 'HTR2A', 'ADRA1B', 'ADRB2', 'ADRB3', 'KCND2', 'NTRK2', 'OPRM1', 'HTR1A', 'HTR1D', 'SLC6A4', 'SIGMAR1', 'ADRA2A', 'CHRM2', 'ADRA1D', 'HTR7', 'SLC6A2', 'KCND3', 'HTR6', 'CHRM1', 'CHRM4', 'HRH1', 'ADRA1A', 'HRH4', 'CHRM5', 'HRH2']	['Mixed anxiety and depressive disorder', 'Depressive disorder']
547	homoharringtonine	0.00406417	['RPL3']	['chronic myeloid leukemia (CML)', 'Leukemia, Myelocytic, Acute']
548	trimipramine	0.00405932	['ADRB1', 'HTR2C', 'DRD2', 'CHRM3', 'HTR2A', 'SLC6A3', 'ADRA1B', 'ADRB2', 'ADRB3', 'DRD1', 'HTR1A', 'HTR1D', 'SLC6A4', 'ADRA2B', 'ADRA2A', 'CHRM2', 'ADRA1D', 'SLC6A2', 'CHRM1', 'CHRM4', 'HRH1', 'HTR3A', 'ADRA1A', nan, 'CHRM5']	['Depressive disorder', 'Dyssomnias']
549	Nefazodone	0.00405422	['HTR2C', 'KCNH2', 'HTR2A', 'SLC6A3', 'ADRA1B', 'HTR1A', 'SLC6A4', 'ADRA2A', 'SLC6A2', 'ADRA1A']	['Major Depressive Disorder']
550	suvorexant	0.00405186	['HCRTR1', 'HCRTR2']	['Sleeplessness']
551	Sodium stibogluconate	0.00404635	['TOP1']	['schistosomiasis']
552	DIHYDROERGOCRISTINE	0.00404437	['ADRB1', 'HTR2C', 'HTR1B', 'HTR1E', 'DRD3', 'DRD2', 'DRD4', 'HTR2A', 'ADRA1B', 'ADRB2', 'ADRB3', 'DRD1', 'HTR1A', 'HTR1D', 'ADRA2B', 'ADRA2C', 'ADRA2A', 'ADRA1D', 'HTR7', 'HTR2B', 'HTR6', 'HTR3E', 'HTR3C', 'HTR3A', 'HTR3D', 'ADRA1A', 'HTR4', nan, 'HTR1F']	['Migraine Disorders']
553	Ergoloid mesylate	0.00404437	['ADRB1', 'HTR2C', 'HTR1B', 'HTR1E', 'DRD3', 'DRD2', 'DRD4', 'HTR2A', 'ADRA1B', 'ADRB2', 'ADRB3', 'DRD1', 'HTR1A', 'HTR1D', 'ADRA2B', 'ADRA2C', 'ADRA2A', 'ADRA1D', 'HTR7', 'HTR2B', 'HTR6', 'HTR3E', 'HTR3C', 'HTR3A', 'HTR3D', 'ADRA1A', 'HTR4', nan, 'HTR1F']	['Dementia']
554	Filgrastim	0.00404142	['ELANE', 'CSF3R']	['Cyclic neutropenia']
555	pipamperone	0.0040375	['HTR1B', 'DRD3', 'DRD2', 'DRD4', 'HTR2A', 'ADRA1B', 'DRD1', 'HTR1A', 'HTR1D', 'ADRA2A', 'ADRA1D', 'HTR2B', 'HRH1', 'ADRA1A']	['schizophrenia']
556	Phendimetrazine	0.004036	['ADRA1B', 'SLC6A2', 'ADRA1A']	['obesity']
557	sulfasalazine	0.00403518	['ALOX5', 'PPARG', 'PTGS2', 'ACAT1', 'CHUK', 'IKBKB', 'PLA2G1B', 'PTGS1', 'TBXAS1', 'SLC46A1', 'SLC7A11']	['rheumatoid arthritis', 'ulcerative colitis', "Crohn's disease", 'Enterocolitis']
558	levomepromazine	0.0040345	['HTR2C', 'DRD3', 'DRD2', 'DRD4', 'CHRM3', 'HTR2A', 'ADRA1B', 'DRD1', 'ADRA2B', 'ADRA2C', 'ADRA2A', 'CHRM2', 'ADRA1D', 'CHRM1', 'CHRM4', 'HRH1', 'ADRA1A', nan, 'CHRM5']	['schizophrenia', 'bipolar disorder', 'nausea', 'Sleeplessness']
559	piribedil	0.00403353	['DRD3', 'DRD2', 'DRD4', 'HTR1A', 'ADRA2C', 'ADRA2A', 'ADRA1D', 'HTR2B']	["Parkinson's Disease", 'dizziness']
560	amantadine	0.00403342	['DRD2', 'GRIN2B', 'CHRNA7', 'GRIN3A', 'CHRNA4', 'GRIN2C', 'GRIN2D', 'CHRNA3', nan]	['Extrapyramidal Disorders', "Parkinson's Disease", 'Parkinsonian Disorders', 'Dyskinetic Syndrome', 'Dyskinesia, Drug-Induced']
561	Corticotropin	0.00403321	['CRH', nan]	['Infantile Spasms', 'Stevens-Johnson Syndrome']
562	menadione	0.00402723	['NQO2', 'F7', 'F2', 'F10', 'PROC', 'NQO1', 'F9', 'PROS1', 'AOX1', 'VKORC1L1', 'GGCX', 'VKORC1', 'BGLAP', 'PROZ']	['hemorrhage', 'vitamin K deficiency', 'skin ulcer', 'ulcerative colitis', 'diarrhea', 'headache', 'varicose veins', 'rheumatoid arthritis']
563	L-Aspartic Acid	0.00402455	['ASS1', 'RNASE1', 'ACY1', 'PAICS', 'SLC1A1', 'ASPA', 'LYZ', 'SLC25A12', 'GOT2', 'ASNS', 'DARS2', 'GOT1', 'SLC25A13', 'ASPH', 'ASRGL1', 'ACY3', 'CAD', 'DARS', 'ADSS', 'ADSSL1']	['hypokalemia']
564	L-Asparagine	0.00402036	['SLC1A5', 'SLC38A3', 'ASNS', 'ASRGL1', 'NARS2', 'NARS']	['Malnutrition']
565	perospirone	0.00401925	['DRD3', 'DRD2', 'DRD4', 'HTR2A', 'ADRA1B', 'HTR1A', 'ADRA1D', 'HRH1', 'ADRA1A']	['schizophrenia', 'bipolar disorder']
566	risperidone	0.00401676	['HTR2C', 'HTR1B', 'HTR1E', 'DRD3', 'DRD2', 'DRD4', 'HTR2A', 'ADRA1B', 'DRD1', 'HTR1A', 'HTR1D', 'ADRA2B', 'ADRA2C', 'ADRA2A', 'ADRA1D', 'HTR7', 'HTR6', 'HRH1', 'ADRA1A', 'HTR1F']	['schizophrenia', 'Autistic Disorder', 'bipolar disorder']
567	rotigotine	0.00401423	['DRD3', 'DRD2', 'DRD4', 'DRD1', 'HTR1A', 'ADRA2B', nan]	['restless leg syndrome', "Parkinson's Disease"]
568	methoxsalen	0.004013	['CYP1A2', 'CYP3A4', 'CYP2A6', 'CYP1A1', 'CYP2A13']	['cutaneous T-cell lymphoma (CTCL)', 'vitiligo', 'psoriasis', 'Mycosis Fungoides']
569	fluocinonide	0.00400807	['NR3C1', 'SMOX', 'SERPINA6', 'SMO']	['seborrheic dermatitis', 'contact dermatitis', 'Exanthema', 'Lupus Erythematosus, Discoid', 'cutaneous T-cell lymphoma (CTCL)', 'Hypersensitivity', 'eczema']
570	ribavirin	0.00400743	['NT5C2', 'IMPDH2', 'ENPP1', 'IMPDH1', 'ADK']	['Hepatitis C, Chronic', 'hepatic cirrhosis']
571	omeprazole	0.00400345	['AHR', 'CLCN2', 'ATP4A']	['Zollinger-Ellison syndrome', 'Peptic Esophagitis', 'gastroesophageal reflux disease (GERD)', 'Peptic Ulcer', 'Gastric Ulcer', 'Duodenal Ulcer', 'Ulcer', 'Gastrointestinal Hemorrhage', 'Esophagitis', 'heartburn']
572	mirtazapine	0.00400058	['ADRB1', 'HTR2C', 'OPRK1', 'DRD3', 'DRD2', 'HTR2A', 'SLC6A3', 'ADRA1B', 'ADRB2', 'DRD1', 'SLC6A4', 'ADRA2B', 'ADRA2C', 'ADRA2A', 'HRH3', 'ADRA1D', 'HTR7', 'SLC6A2', 'HTR2B', 'HRH1', 'HTR3A', 'ADRA1A', nan]	['Major Depressive Disorder']
573	cyamemazine	0.00399961	['HTR2C', 'HTR2A', 'HTR1A', 'HTR7']	['schizophrenia', 'anxiety']
574	IRON DEXTRAN	0.00399238	['FTL', 'FTH1', 'HBB', 'HBA2']	['anemia']
575	cariprazine	0.00398363	['DRD3', 'DRD2', 'HTR2A', 'HTR1A', 'HTR2B', 'HRH1']	['schizophrenia']
576		0.00398333	['ADRB1', 'ADRB1', 'ADRB1', 'ADRB1', 'HGS', 'ESR1', 'FDPS', 'FDPS', 'FASN', 'FGA', 'NR3C1', 'NR3C1', 'NR3C1', 'NR3C1', 'NR3C1', 'NR3C1', 'NR3C1', 'NR3C1', 'NR3C1', 'NR3C1', 'NR3C1', 'HSPA5', 'C1QBP', 'C1QBP', 'JAK2', 'ALOX5', 'ALOX5', 'AKT1', 'OPRD1', 'RHOB', 'PPARA', 'PPARA', 'MAPK1', 'RXRA', 'FKBP1A', 'SRC', 'LRP2', 'F8', 'F8', 'F8', 'PHYH', 'ASS1', 'ASS1', 'POLA1', 'HTR2C', 'HTR2C', 'AR', 'AR'…	['atrial fibrillation (AF)', 'stroke', 'Venous Thromboembolism', 'thrombosis', 'gastritis', 'Peptic Ulcer', 'asthma', 'hypercalcemia', 'non-Hodgkin lymphoma (NHL)', 'congestive heart failure', 'Cardiac Arrhythmia', 'psoriasis', 'schistosomiasis', 'varicose veins', 'Enterocolitis', 'hyperlipidemia', 'hypercholesterolemia', 'Hyperlipoproteinemias', 'hyperlipidemia', 'Cardiac Arrhythmia', 'asthma', …
577	tetrahydrozoline	0.00397689	['ADRA1A']	['Nasal congestion (finding)', 'Hyperemia', 'sinusitis']
578	cisplatin	0.00397546	['XIAP', 'MPG', 'TF', 'A2M', 'ATOX1']	['Malignant Neoplasm Of Ovary', 'Testicular Germ Cell Tumor', 'Malignant Neoplasm Of Urinary Bladder', 'astrocytoma', 'Bladder Neoplasm', 'Mammary Neoplasms', 'Carcinoma, Small Cell', 'Esophageal Neoplasms', "Hodgkin's lymphoma", 'non-Hodgkin lymphoma (NHL)', 'multiple myeloma', 'neuroblastoma', 'osteosarcoma', 'Ovarian Neoplasm', 'Prostatic Neoplasms', 'Stomach Neoplasms', 'Testicular Neoplasms']
579	candesartan-cilextil	0.00397106	['AGTR2', 'AGTR1']	['Hypertensive disease', 'congestive heart failure']
580	Tasosartan	0.00397106	['AGTR2', 'AGTR1']	['Hypertensive disease', 'Heart Failure']
581	Azilsartan medoxomil	0.00397106	['AGTR2', 'AGTR1']	['Hypertensive disease']
582	sarpogrelate	0.00397039	['HTR2C', 'HTR2A', 'HTR2B']	['diabetes mellitus', 'angina pectoris', "Raynaud's disease", 'atherosclerosis']
583	lorcaserin	0.00397039	['HTR2C', 'HTR2A', 'HTR2B']	['obesity']
584	maprotiline	0.00396431	['HTR2C', 'DRD2', 'CHRM3', 'HTR2A', 'ADRA1B', 'ADRA2B', 'ADRA2C', 'ADRA2A', 'CHRM2', 'ADRA1D', 'HTR7', 'SLC6A2', 'CHRM1', 'CHRM4', 'HRH1', 'ADRA1A', 'CHRM5']	['Mixed anxiety and depressive disorder', 'Depressive disorder', 'Duodenal Ulcer', 'dysthymic disorder']
585	rifapentine	0.00396277	['CYP2C9', 'CYP3A4', 'CYP2C8']	['tuberculosis']
586	chlorpromazine	0.00395929	['HTR2C', 'CALM1', 'KCNH2', 'TRPC5', 'DRD3', 'DRD2', 'DRD4', 'CHRM3', 'HTR2A', 'ADRA1B', 'DRD1', 'HTR1A', 'ADRA2B', 'ADRA2C', 'ADRA2A', 'ORM1', 'SMPD1', 'ADRA1D', 'HTR7', 'HTR2B', 'HTR6', 'ORM2', 'CHRM1', 'HRH1', 'ADRA1A', 'HRH4', nan]	['schizophrenia', 'Nausea and vomiting', 'acute intermittent porphyria (AIP)', 'Psychotic Disorders', 'Attention Deficit And Disruptive Behavior Disorders', 'nausea', 'vomiting']
587	profenamine	0.00395902	['GRIN3A', 'CHRM2', 'CHRM1']	['Dyskinetic Syndrome', "Parkinson's Disease"]
588	doxepin	0.00395728	['HTR2C', 'KCNH2', 'DRD2', 'CHRM3', 'HTR2A', 'ADRA1B', 'HTR1A', 'SLC6A4', 'ADRA2B', 'ADRA2C', 'ADRA2A', 'CHRM2', 'ADRA1D', 'SLC6A2', 'HTR2B', 'HTR6', 'CHRM1', 'CHRM4', 'HRH1', 'ADRA1A', 'HRH4', 'CHRM5', 'HRH2']	['Depression, Bipolar', 'Severe major depression with psychotic features', 'anxiety', 'Depressive disorder', 'Sleeplessness', 'Pruritus', 'Dermatitis, Atopic']
589	levocarnitine	0.00395688	['SLC22A4', 'CES1', 'CPT1A', 'SLC22A5', 'MPO', 'CROT', 'CRAT', 'XDH', 'SLC25A20', 'CPT2', 'SLC25A29']	['carnitine deficiency', 'Multiple Acyl Coenzyme A Dehydrogenase Deficiency', 'Hyperlipoproteinemias', 'chronic renal failure', 'Medium-Chain Acyl-Coenzyme A Dehydrogenase Deficiency', 'Methylmalonic Acidemia', 'Propionic Acidemia', 'Renal Carnitine Transport Defect', 'hyperlipidemia']
590	amiloride	0.00395325	['PRKD2', 'ASIC3', 'PKD2L1', 'SLC9A1', 'PLAU', 'SCNN1G', 'ASIC1', 'ASIC2', 'SCNN1D', 'AOC1', 'TRPV2', 'TRPM2', nan, nan]	['edema', 'Hypertensive disease', 'cystic fibrosis', 'congestive heart failure']
591	bupropion	0.0039515	['SLC6A3', 'SLC6A2', 'CHRNA3']	['Depressive disorder', 'Major Depressive Disorder', 'seasonal affective disorder', 'obesity']
592	thiotepa	0.00395113	['CYP3A4', 'CYP2B6']	["Hodgkin's lymphoma", 'Malignant Neoplasm Of Ovary', 'non-Hodgkin lymphoma (NHL)', 'Malignant Neoplasm Of Urinary Bladder', 'Myeloproliferative Disease', 'Adenocarcinoma', 'Bladder Neoplasm', 'Lymphoma', 'Sarcoma']
593	Aranidipine	0.00394997	['CACNA1C', 'CACNA1F', 'ADRA1B', 'ADRA2B', 'ADRA2C', 'ADRA2A', 'CACNA1S', 'CACNA1D', 'ADRA1D', 'ADRA1A']	['Hypertensive disease']
594	lisuride	0.00394628	['HTR2C', 'HTR1B', 'DRD3', 'DRD2', 'DRD4', 'HTR2A', 'DRD1', 'HTR1A', 'HTR1D', 'ADRA2B', 'ADRA2C', 'ADRA2A', 'ADRA1D', 'HTR7', 'HTR2B', 'HTR6', nan]	['Migraine Disorders', 'amenorrhea', 'acromegaly', 'Dyskinetic Syndrome', "Parkinson's Disease"]
595	reserpine	0.00393993	['BIRC5', 'SLC18A2', 'SLC18A1']	['Psychotic Disorders', 'Hypertensive disease', 'Essential Hypertension', 'Dyskinetic Syndrome']
596	tolazoline	0.00393183	['ADRA2B', 'ADRA2C', 'ADRA2A', 'ADRA1D', 'HRH1', 'ADRA1A', 'HRH2']	['Cerebrovascular Disorders', 'Persistent Fetal Circulation Syndrome', 'Vascular Diseases', "Raynaud's disease", 'Systemic Scleroderma', 'Thrombophlebitis']
597	aripiprazole	0.00393054	['HTR2C', 'HTR1B', 'HTR1E', 'DRD3', 'DRD2', 'DRD4', 'CHRM3', 'HTR2A', 'ADRA1B', 'DRD1', 'HTR1A', 'HTR1D', 'ADRA2B', 'ADRA2C', 'ADRA2A', 'CHRM2', 'ADRA1D', 'HTR7', 'HTR6', 'CHRM1', 'CHRM4', 'HRH1', 'HTR3A', 'ADRA1A', nan, 'CHRM5']	['Autistic Disorder', 'schizophrenia', 'bipolar disorder']
598	doxorubicin	0.00392673	['NOLC1', 'TOP2A']	["Hodgkin's lymphoma", 'multiple myeloma', "Aids With Kaposi'S Sarcoma", 'Diffuse Large B-Cell Lymphoma', 'follicular lymphoma', 'Leukemia, Myelocytic, Acute', "Wilm's tumor", 'non-Hodgkin lymphoma (NHL)', 'Breast Carcinoma', 'Small Cell Carcinoma Of Lung', 'Acute Lymphocytic Leukemia', "Burkitt's lymphoma", 'Kaposi sarcoma', 'neuroblastoma', 'Malignant Neoplasm Of Ovary', 'Bladder Neoplasm', 'Ma…
599	clozapine	0.0039104	['HTR2C', 'HTR1B', 'HTR1E', 'GSTP1', 'DRD3', 'DRD2', 'DRD4', 'CHRM3', 'HTR2A', 'ADRA1B', 'DRD1', 'HTR1A', 'HTR1D', 'ADRA2B', 'ADRA2C', 'ADRA2A', 'CHRM2', 'ADRA1D', 'HTR7', 'HTR2B', 'HTR6', 'CHRM1', 'CHRM4', 'HRH1', 'HTR3A', 'CALY', 'ADRA1A', 'HRH4', nan, 'CHRM5', 'HTR1F']	['Treatment-resistant schizophrenia', 'schizophrenia']
600	cyclosporine	0.00390712	['CAMLG', 'PPIA', 'PPIF', 'FPR1', 'PPP3R2', 'SLC10A1', 'ABCB11', 'SLCO1B1', 'SLCO1B3']	['rheumatoid arthritis', 'dry eye syndrome', 'Keratoconjunctivitis Sicca', 'psoriasis', 'Focal Glomerulosclerosis', 'Lupus Erythematosus, Systemic', 'myasthenia gravis', 'asthma']
601	molindone	0.00390481	['DRD2', 'HTR2A', 'HTR1A', 'CHRM1', 'HRH1']	['schizophrenia']
602	sivelestat	0.00390458	['ELANE', 'CELA1']	['acute lung injury']
603	ziprasidone	0.00390392	['HTR2C', 'HTR1B', 'HTR1E', 'DRD3', 'DRD2', 'DRD4', 'CHRM3', 'HTR2A', 'ADRA1B', 'DRD1', 'HTR1A', 'HTR1D', 'SLC6A4', 'ADRA2B', 'ADRA2C', 'ADRA2A', 'CHRM2', 'ADRA1D', 'HTR7', 'HTR6', 'CHRM1', 'CHRM4', 'HRH1', 'HTR3A', 'ADRA1A', nan, 'CHRM5']	['schizophrenia', 'bipolar disorder']
604	iloperidone	0.00390163	['DRD3', 'DRD2', 'DRD4', 'HTR2A', 'DRD1', 'HTR1A', 'ADRA2C', 'ADRA1D', 'HTR7', 'HTR6', 'HRH1', 'ADRA1A']	['schizophrenia']
605	carfilzomib	0.0039013	['PSMA3', 'PSMB5', 'PSMB1', 'PSMA1', 'PSMB3', 'PSMA2', 'PSMA7', 'PSMA6', 'PSMA5', 'PSMA4', 'PSMB6', 'PSMB10', 'PSMB4', 'PSMB7', 'PSMB2', 'PSMA8', 'PSMB8', 'PSMB9']	['multiple myeloma']
606	quetiapine	0.00389754	['HTR2C', 'HTR1B', 'HTR1E', 'DRD3', 'DRD2', 'DRD4', 'CHRM3', 'HTR2A', 'ADRA1B', 'DRD1', 'HTR1A', 'HTR1D', 'ADRA2B', 'ADRA2C', 'ADRA2A', 'CHRM2', 'ADRA1D', 'HTR7', 'SLC6A2', 'HTR6', 'CHRM1', 'CHRM4', 'HRH1', 'HTR3A', 'ADRA1A', nan, 'CHRM5', 'HTR1F']	['schizophrenia', 'Depression, Bipolar', 'bipolar disorder']
607	L-Cysteine	0.00389738	['CBS', 'CDO1', 'MGMT', 'GOT1', 'NFS1', 'CSAD', 'GCLC', 'GSS', 'GCLM', 'SLC19A3', 'CARS2', 'CTH', 'CARS']	['Amyloidosis', 'Bronchiectasis', 'Kidney; Damage']
608	PARATHYROID HORMONE	0.00388954	['PTH1R', 'PTH2R']	['hypoparathyroidism']
609	velcalcetide	0.00388419	['CASR']	['Hyperparathyroidism, Secondary']
610	Neomycin	0.00388419	['CASR']	['Urinary tract infection', 'hepatic encephalopathy (HE)', 'Keratitis', 'Uveitis', 'Enterocolitis']
611	cinacalcet	0.00388419	['CASR']	['hypercalcemia', 'Hyperparathyroidism, Secondary', 'Parathyroid Gland Adenocarcinoma', 'hyperparathyroidism', 'chronic kidney disease (CKD)']
612	carbamazepine	0.00388321	['NR1I2', 'SCN3A', 'SCN1A', 'SCN5A', 'CHRNA4', 'SCN4A', 'SCN8A', 'SCN10A', 'SCN2A', 'CHRNB2']	['epilepsy', 'Tonic - clonic seizures', 'Simple Partial Seizures', 'Lennox-Gastaut Syndrome', 'Tonic-Clonic Epilepsy', 'Trigeminal Neuralgia', 'Epilepsy, Complex Partial', 'restless leg syndrome', 'seizures']
613	tamsulosin	0.0038797	['ADRA1B', 'ADRA1D', 'ADRA1A']	['Prostatic Hyperplasia']
614	midodrine	0.0038797	['ADRA1B', 'ADRA1D', 'ADRA1A']	['Hypotension, Orthostatic', 'urinary incontinence', 'hypotension']
615	dapiprazole	0.0038797	['ADRA1B', 'ADRA1D', 'ADRA1A']	['glaucoma', 'Mydriasis']
616	methoxamine	0.0038797	['ADRA1B', 'ADRA1D', 'ADRA1A']	['Paroxysmal Supraventricular Tachycardia', 'hypotension']
617	phenylephrine	0.0038797	['ADRA1B', 'ADRA1D', 'ADRA1A']	['Coughing', 'fever', 'Rhinitis', 'Nasal congestion (finding)', 'Allergic Rhinitis (Disorder)', 'hemorrhoids', 'Hay Fever', 'Mydriasis', 'Paroxysmal Supraventricular Tachycardia', 'Glaucoma, Open-Angle', 'Septic Shock', 'Supraventricular Tachycardia', 'hypotension']
618	rutin	0.00387342	['AKR1C3']	['joint pain', 'constipation']
619	cyproheptadine	0.00387032	['HTR2C', 'CHRM3', 'HTR2A', 'ADRA1B', 'CHRM2', 'ADRA1D', 'HTR7', 'HTR6', 'CHRM1', 'HRH1']	['Nasal congestion (finding)', 'urticaria', 'Symptomatic Dermographism', 'Allergic Rhinitis (Disorder)', 'Pruritus', 'Hypersensitivity', 'Allergic Reaction', 'angioedema', 'Food Allergy', 'Hay Fever', 'Rhinitis, Allergic, Perennial', 'Dyskinetic Syndrome', 'conjunctivitis']
620	promazine	0.00386825	['HTR2C', 'DRD3', 'DRD2', 'DRD4', 'CHRM3', 'HTR2A', 'ADRA1B', 'DRD1', 'CHRM2', 'ADRA1D', 'CHRM1', 'CHRM4', 'HRH1', 'ADRA1A', 'CHRM5']	['angioedema', 'vomiting', 'Symptomatic Dermographism', 'Allergic Rhinitis (Disorder)', 'Pruritus', 'urticaria', 'Nausea and vomiting', 'acute intermittent porphyria (AIP)', 'Psychotic Disorders', 'Nasal congestion (finding)', 'nausea', 'schizophrenia']
621	propiomazine	0.00386776	['HTR2C', 'DRD2', 'DRD4', 'CHRM3', 'HTR2A', 'ADRA1B', 'DRD1', 'CHRM2', 'ADRA1D', 'CHRM1', 'CHRM4', 'HRH1', 'ADRA1A', 'CHRM5']	['Sleep Initiation And Maintenance Disorders']
622	mianserin	0.00386718	['HTR2C', 'OPRK1', 'DRD3', 'DRD2', 'HTR2A', 'SLC6A3', 'ADRA1B', 'DRD1', 'HTR1A', 'SLC6A4', 'ADRA2B', 'ADRA2C', 'ADRA2A', 'ADRA1D', 'HTR7', 'SLC6A2', 'HTR2B', 'HTR6', 'HRH1', 'ADRA1A', 'HRH4', nan, 'HRH2', 'HTR1F']	['Major Depressive Disorder']
623	vortioxetine	0.00386262	['ADRB1', 'HTR2C', 'HTR1B', 'HTR2A', 'HTR1A', 'SLC6A4', 'HTR7', 'HTR6', 'HTR3A']	['Major Depressive Disorder']
624	halofuginone	0.00384087	['COL1A1', 'MMP2']	['scleroderma']
625	CHROMIUM	0.00384043	['CYB5A']	['obesity']
626	loxapine	0.00384006	['ADRB1', 'HTR2C', 'HTR1B', 'HTR1E', 'DRD3', 'DRD2', 'DRD4', 'CHRM3', 'HTR2A', 'SLC6A3', 'ADRA1B', 'DRD1', 'HTR1A', 'HTR1D', 'SLC6A4', 'ADRA2B', 'ADRA2C', 'ADRA2A', 'CHRM2', 'ADRA1D', 'HTR7', 'SLC6A2', 'HTR6', 'CHRM1', 'CHRM4', 'HRH1', 'HTR3A', 'ADRA1A', 'HRH4', nan, 'CHRM5', 'HRH2']	['schizophrenia', 'bipolar disorder']
627	pyridoxal	0.00383759	['PDXK']	['Malnutrition', 'vitamin B6 deficiency', 'epilepsy']
628	Sertindole	0.00383517	['HTR2C', 'KCNH2', 'DRD2', 'HTR2A', 'ADRA1B', 'ADRA1D', 'HTR6', 'ADRA1A']	['schizophrenia']
629	caffeine	0.00383169	['ITPR1', 'PIK3CA', 'ATM', 'PDE4D', 'PDE9A', 'PRKDC', 'RYR1', 'RYR2', 'ADORA2A', 'PIK3CD', 'PDE4A', 'RYR3', 'ADORA1', 'ITPR3', 'ITPR2', 'ADORA2B', 'PIK3CB', 'ADORA3', 'PDE4B', 'PDE1B', 'PDE7B', 'PDE3B', 'PDE6B', 'PDE10A', 'PDE6A', 'PDE3A', 'PDE4C', 'PDE2A', 'PDE7A', 'PDE8A', 'PDE8B', 'PDE1C', 'PDE5A', nan, 'PDE6C', 'PDE11A']	['Allergic Rhinitis (Disorder)', 'Pain', 'Back Pain', 'joint pain', 'Muscle Spasticity', 'Nasal congestion (finding)', 'Dysmenorrhea', 'Migraine Disorders', 'Apnea', 'fatigue', 'drowsiness']
630	iloprost	0.00383084	['PDE4D', 'PLAT', 'PDE4A', 'TBXA2R', 'PDE4B', 'PTGIR', 'PTGER4', 'PTGDR', 'PTGDR2', 'PTGER3', 'PTGFR', 'PDE4C', 'PTGER2', nan]	['pulmonary arterial hypertension (PAH)', 'Pulmonary Hypertension', 'thrombosis']
631	obeticholic acid	0.00382858	['NR1H4']	['Primary Biliary Cirrhosis']
632	tianeptine	0.00382524	['OPRD1', 'GRIA1', 'OPRK1', 'DRD3', 'OPRM1', 'HTR1A']	['asthma', 'irritable bowel syndrome']
633	pirlindole	0.00382494	['HTR1A', 'ADRA2A', 'MAOA']	['Depressive disorder']
634	Cosyntropin	0.00382053	[nan]	['Adrenal Cortical Hypofunction']
635	miconazole	0.0038193	['TRPV5', 'KCNMB1', 'KCNN4', 'KCNH2', 'NR1I2', 'NOS3', 'NOS2', 'KCNN2', 'KCNN3', 'KCNMB2', 'KCNMA1', 'TRPM2', 'KCNN1', 'KCNH7']	['onychomycosis', 'Enterocolitis']
636	diphenidol	0.00381033	['CHRM3', 'CHRM2', 'CHRM1', 'CHRM4']	['vertigo']
637	tropicamide	0.00381033	['CHRM3', 'CHRM2', 'CHRM1', 'CHRM4']	['Mydriasis', 'Refractive Errors', 'Iridocyclitis', 'Keratitis']
638	hyoscyamine	0.00381033	['CHRM3', 'CHRM2', 'CHRM1', 'CHRM4']	['Sinus bradycardia', 'Sialorrhea', 'Dysuria', 'Peptic Ulcer', 'Cystitis', 'irritable bowel syndrome', 'pancreatitis', "Parkinson's Disease", 'Rhinitis', 'neurogenic bladder', 'ulcerative colitis', 'interstitial cystitis (IC)', 'tremors']
639	procyclidine	0.00381033	['CHRM3', 'CHRM2', 'CHRM1', 'CHRM4']	["Parkinson's Disease", 'Parkinsonian Disorders', 'Extrapyramidal Disorders', 'Dyskinetic Syndrome', 'dystonia']
640	propantheline	0.00381033	['CHRM3', 'CHRM2', 'CHRM1', 'CHRM4']	['Peptic Ulcer', 'Ulcer', 'irritable bowel syndrome', 'pancreatitis']
641	bethanechol	0.00381033	['CHRM3', 'CHRM2', 'CHRM1', 'CHRM4']	['urinary retention', 'neurogenic bladder', 'gastroesophageal reflux disease (GERD)']
642	amifostine	0.00380696	['ENPP1', 'ALPG']	['Cancer Of Head And Neck', 'Malignant Neoplasm Of Ovary']
643	chlorprothixene	0.00380016	['HTR2C', 'DRD3', 'DRD2', 'CHRM3', 'HTR2A', 'DRD1', 'CHRM2', 'HTR2B', 'CHRM1', 'CHRM4', 'HRH1', 'CHRM5']	['schizophrenia', 'bipolar disorder']
644	setiptiline	0.00379403	['HTR2C', 'HTR1B', 'HTR1E', 'HTR2A', 'HTR1A', 'HTR1D', 'ADRA2B', 'ADRA2C', 'ADRA2A', 'HTR7', 'HTR2B', 'HTR6', 'HTR3E', 'HTR3C', 'HRH1', 'HTR3A', 'HTR3D', 'HTR4', 'HTR1F']	['epilepsy']
645	arotinolol	0.00379018	['ADRB3']	['tremors']
646	naphazoline	0.00378497	['ADRA2A', 'ADRA1D', 'ADRA1A']	['Hyperemia', 'Rhinitis', 'sinusitis']
647	alendronate	0.00378492	['FDPS', 'PTPRS', 'PTPN4', 'PTPRE', 'ATP6V1A']	['Osteoporosis, Postmenopausal', 'Osteitis Deformans', 'osteoporosis']
648	nicardipine	0.00377812	['CACNA1C', 'CALM1', 'CHRM3', 'ADRA1B', 'CHRM2', 'CACNA1D', 'ADORA3', 'PDE1B', 'ADRA1D', 'CACNA2D1', 'CHRM1', 'CHRM4', 'CACNB2', 'ADRA1A', nan, 'CHRM5']	['Hypertensive disease']
649	zuclopenthixol	0.00377701	['DRD2', 'HTR2A', 'DRD1', 'ADRA2A', 'ADRA1D', 'HRH1', 'ADRA1A', nan]	['schizophrenia', 'bipolar disorder']
650	flupentixol	0.00377566	['DRD3', 'DRD2', 'HTR2A', 'DRD1', 'ADRA1D', 'CHRM1', 'ADRA1A', nan]	['schizophrenia']
651	Camphor	0.00377523	['TRPV1', 'TRPA1', 'TRPM8', 'TRPV3']	['Back Pain']
652	streptozotocin	0.00377506	['SLC2A2', 'OGA']	['Malignant Neoplasm Of Pancreas', 'Colorectal Neoplasms', "Hodgkin's lymphoma", 'Pancreatic Neoplasm']
653	bumetanide	0.00377396	['CFTR', 'SLC12A2', 'SLC12A4', 'SLC12A5', 'GPR35', 'SLC12A1']	['edema', 'congestive heart failure', 'nephrotic syndrome', 'Kidney Failure, Acute', 'chronic renal failure', 'hepatic cirrhosis', 'Pulmonary Edema']
654	L-Valine	0.00377276	['PCCB', 'BCAT1', 'VARS']	['hepatic encephalopathy (HE)', 'Phenylketonurias']
655	Fenfluramine	0.00376794	['HTR2C', 'HTR2A', 'SLC6A4', 'HTR2B']	['obesity']
656	miglitol	0.00376764	['GANAB', 'MGAM', 'GAA', 'GANC']	['Diabetes Mellitus, Non-Insulin-Dependent', 'hyperglycemia', 'diabetes mellitus']
657	sitagliptin	0.00376701	['DPP4']	['Diabetes Mellitus, Non-Insulin-Dependent', 'hyperglycemia', 'diabetes mellitus']
658	teneligliptin	0.00376701	['DPP4']	['diabetes mellitus']
659	vildagliptin	0.00376701	['DPP4']	['Diabetes Mellitus, Non-Insulin-Dependent', 'hyperglycemia', 'diabetes mellitus']
660	linagliptin	0.00376701	['DPP4']	['Diabetes Mellitus, Non-Insulin-Dependent', 'hyperglycemia', 'diabetes mellitus']
661	saxagliptin	0.00376701	['DPP4']	['Diabetes Mellitus, Non-Insulin-Dependent', 'hyperglycemia', 'Metabolic Syndrome X', 'diabetes mellitus']
662	anagliptin	0.00376701	['DPP4']	['diabetes mellitus']
663	alogliptin	0.00376701	['DPP4']	['Diabetes Mellitus, Non-Insulin-Dependent', 'hyperglycemia', 'diabetes mellitus']
664	methysergide	0.00376693	['HTR2C', 'HTR1B', 'HTR1E', 'HTR2A', 'HTR1A', 'HTR1D', 'HTR7', 'HTR2B', 'HTR6', 'HTR1F']	['Migraine Disorders', 'headache']
665	probucol	0.00376269	['ABCA1', 'CES1', 'ABCB11']	['hypercholesterolemia', 'hyperlipidemia', 'Hyperlipoproteinemias', 'coronary artery disease (CAD)']
666	Streptokinase	0.00376175	['F2R', 'PLG']	['Arterial Thrombosis', 'deep vein thrombosis (DVT)', 'pulmonary embolism (PE)', 'Myocardial Infarction', 'Venous Thrombosis', 'thrombosis']
667	dipivefrine	0.00375945	['ADRB2', 'ACHE', 'ADRA2A', 'BCHE', 'ADRA1D', 'ADRA1A']	['Glaucoma, Open-Angle', 'glaucoma']
668	methacholine	0.00375824	['CHRM3', 'CHRM2', 'CHRM4']	['Bronchial Hyperreactivity', 'glaucoma']
669	yohimbine	0.00375348	['HTR2C', 'KCNJ1', 'HTR1B', 'HTR1E', 'KCNJ12', 'DRD3', 'DRD2', 'KCNJ11', 'HTR2A', 'KCNJ8', 'HTR1A', 'HTR1D', 'ADRA2B', 'ADRA2C', 'ADRA2A', 'HTR7', 'HTR2B', 'KCNJ10', 'KCNJ15', 'HTR1F']	['erectile dysfunction', 'bradycardia']
670	tolperisone	0.0037458	['CYP2C19', 'CYP2D6']	['multiple sclerosis', 'ankylosing spondylitis', 'atherosclerosis', "Raynaud's disease"]
671	propiverine	0.00373761	['CACNA1C', 'CHRM3', 'CHRM2', 'CHRM1', 'CHRM4', 'ADRA1A', 'CHRM5']	['urinary incontinence']
672	Abatacept	0.00373489	['CD80', 'CD86']	['rheumatoid arthritis', 'Juvenile Arthritis']
673	cladribine	0.00373426	['POLA1', 'POLE2', 'POLE', 'POLE3', 'RRM1', 'RRM2', 'RRM2B', 'POLE4', 'PPY', 'ADA', 'PNP']	['hairy cell leukemia', 'anemia', 'chronic lymphocytic leukemia (CLL)', 'cutaneous T-cell lymphoma (CTCL)', 'non-Hodgkin lymphoma (NHL)', 'multiple sclerosis']
674	NAFAMOSTAT	0.00373426	['F2', 'F10', 'KLK1', 'PRSS1', 'ICAM1', 'F12']	['hemorrhage']
675	homatropine	0.00373268	['CHRM3', 'CES1', 'CHRM2', 'CHRM1', 'CHRM4', 'CHRM5']	['Mydriasis']
676	etodolac	0.00373185	['RXRA', 'PTGS2', 'PTGS1']	['Pain', 'osteoarthritis', 'rheumatoid arthritis']
677	L-Cystine	0.00373183	['SLC7A9', 'SLC3A1', 'SLC7A11']	['osteoarthritis', 'rheumatoid arthritis']
678	niacin	0.00373123	['QPRT', 'NNMT', 'DGAT2', 'HCAR1']	['hypercholesterolemia', 'hypertriglyceridemia', 'Hyperlipidemia, Familial Combined', 'hyperlipidemia', 'Hyperlipoproteinemia Type Iv', 'Hyperlipoproteinemia Type V']
679	aurothioglucose	0.00373018	['PRKCI', 'ADCY5', 'ADCY2', 'ADCY1']	['psoriatic arthritis', 'Pemphigus', 'rheumatoid arthritis']
680	lidocaine	0.00372123	['EGFR', 'SCN3A', 'SCN1A', 'SCN5A', 'ORM1', 'SCN4A', 'SCN8A', 'ORM2', 'SCN10A', 'SCN2A']	['ventricular arrhythmias', 'Pruritus', 'postherpetic neuralgia', 'hemorrhoids', 'Neuralgia', 'Cardiac Arrhythmia', 'ventricular tachycardia (VT)', 'ventricular fibrillation (VF)', 'Premature Ventricular Contractions', 'eczema', 'hemorrhage']
681	Hydroxychloroquine	0.00372109	['TLR9', 'TLR7']	['Lupus Erythematosus, Systemic', 'rheumatoid arthritis', 'Lupus Erythematosus, Discoid', 'Porphyria Cutanea Tarda']
682	amlexanox	0.00371706	['PDE4D', 'S100A13', 'FGF1', 'PDE4A', 'IL3', 'S100A12', 'PDE4B', 'PDE4C']	['Aphthous Stomatitis', 'Hypersensitivity', 'Ulcer', 'asthma', 'conjunctivitis']
683	Heroin	0.00371604	['OPRD1', 'OPRK1', 'CES1', 'OPRM1']	['chronic pain', 'Myocardial Infarction']
684	Dextropropoxyphene	0.00371604	['OPRD1', 'OPRK1', 'CES1', 'OPRM1']	['Pain']
685	repaglinide	0.00371218	['PPARG', 'ABCC8', 'KCNJ11']	['Diabetes Mellitus, Non-Insulin-Dependent', 'hyperglycemia', 'diabetes mellitus']
686	cefazolin	0.00371208	['PON1', 'IL15', 'IL2']	['Lower respiratory tract infection', 'Infection of bone', 'Cholangitis']
687	apremilast	0.00371203	['PDE4D', 'TNF', 'NOS3', 'PDE4A', 'IFNG', 'PDE4B', 'PDE4C', 'IL2']	['psoriatic arthritis', 'Arthritis', 'asthma', 'psoriasis']
688	etilefrine	0.0037083	['ADRB1', 'ADRA1D']	['headache', 'fever']
689	isoxsuprine	0.00370738	['ADRB2']	['Vascular Diseases', 'Cerebrovascular Disorders', "Raynaud's disease", 'Premature Obstetric Labor', 'arteriosclerosis']
690	vilanterol	0.00370738	['ADRB2']	['Bronchitis, Chronic', 'Pulmonary Emphysema', 'Chronic Obstructive Airway Disease', 'asthma']
691	olodaterol	0.00370738	['ADRB2']	['Chronic Obstructive Airway Disease']
692	ritodrine	0.00370738	['ADRB2']	['Premature Obstetric Labor']
693	procaterol	0.00370738	['ADRB2']	['asthma', 'Chronic Obstructive Airway Disease']
694	metaproterenol	0.00370738	['ADRB2']	['Pulmonary Emphysema', 'asthma', 'Premature Obstetric Labor', 'Bronchitis, Chronic']
695	Arformoterol	0.00370738	['ADRB2']	['Chronic Obstructive Airway Disease', 'Bronchitis, Chronic', 'Pulmonary Emphysema', 'asthma']
696	tulobuterol	0.00370738	['ADRB2']	['asthma']
697	hexoprenaline	0.00370738	['ADRB2']	['asthma', 'Premature Obstetric Labor']
698	dalfampridine	0.00370619	['KCNA4', 'KCNG2', 'KCNB1', 'KCNQ1', 'KCNA1', 'KCNA2', 'KCNH2', 'KCNA5', 'KCNQ3', 'KCNQ2', 'KCNQ5', 'KCNC2', 'KCNC1', 'KCNJ5', 'KCNG3', 'KCNH1', 'KCNV2', 'KCNF1', 'KCND2', 'KCNA3', 'KCNS3', 'KCND3', 'KCNG1', 'KCNA10', 'KCNV1', 'KCNB2', 'KCNG4', 'KCNQ4', 'KCNA6', 'KCNS2', 'KCNC4', 'KCNC3', 'KCNH8', 'KCND1', 'KCNJ13', 'KCNH7', 'KCNH5']	['multiple sclerosis']
699	promethazine	0.00370417	['CALM1', 'DRD2', 'CHRM3', 'HTR2A', 'CHRM2', 'ADRA1D', 'CHRM1', 'CHRM4', 'HRH1', 'ADRA1A', 'CHRM5', 'HRH2']	['Hay Fever', 'Nausea and vomiting', 'urticaria', 'Hypersensitivity', 'Postoperative Complications', 'Rhinitis, Allergic, Perennial']
700	propafenone	0.00370377	['ADRB1', 'KCNH2', 'KCNA5', 'ADRB2', 'SCN5A']	['Paroxysmal Atrial Fibrillation', 'Paroxysmal Supraventricular Tachycardia', 'Cardiac Arrhythmia', 'ventricular arrhythmias', 'atrial fibrillation (AF)', 'Supraventricular Tachycardia', 'ventricular tachycardia (VT)']
701	hydralazine	0.00370196	['P4HA1', 'AOC3']	['Hypertensive disease', 'Essential Hypertension', 'Pre-Eclampsia', 'congestive heart failure', 'Malignant Hypertension', 'Pulmonary Hypertension']
702	terlipressin	0.00370023	['AVPR2', 'AVPR1A', 'AVPR1B']	['hypotension']
703	Desmopressin	0.00370023	['AVPR2', 'AVPR1A', 'AVPR1B']	['Hemophilia A', 'Diabetes Insipidus', 'Hemarthrosis', 'hemorrhage', 'Uremia']
704	zotepine	0.00370017	['HTR2C', 'HTR1B', 'HTR1E', 'DRD3', 'DRD2', 'DRD4', 'HTR2A', 'DRD1', 'HTR1A', 'HTR1D', 'SLC6A4', 'ADRA2B', 'HTR7', 'SLC6A2', 'HTR6', 'HRH1', nan]	['schizophrenia']
705	haloperidol	0.00369743	['DRD3', 'DRD2', 'DRD4', 'GRIN2B', 'HTR2A', 'KCNH1', 'DRD1', 'HTR1A', 'HTR1D', 'HTR7', 'HTR2B', 'SLC18A2', 'HRH1', nan, 'MCHR1']	['Chronic schizophrenia', "Tourette's disorder", 'schizophrenia', 'Psychotic Disorders', 'Dyskinetic Syndrome']
706	Cetuximab	0.00369627	['EGFR', 'FCGR2A', 'FCGR1A', 'C1S', 'FCGR3B', 'FCGR3A', 'C1QA', 'C1R', 'FCGR2B', 'C1QB', 'C1QC', 'FCGR2C']	['Malignant Tumor Of Colon', 'head and neck squamous cell carcinoma (HNSCC)']
707	rivaroxaban	0.00369409	['F10']	['stroke', 'thrombosis', 'Venous Thromboembolism', 'atrial fibrillation (AF)', 'deep vein thrombosis (DVT)', 'pulmonary embolism (PE)']
708	edoxaban	0.00369409	['F10']	['pulmonary embolism (PE)', 'Thromboembolism', 'thrombosis', 'stroke', 'deep vein thrombosis (DVT)', 'atrial fibrillation (AF)']
709	apixaban	0.00369409	['F10']	['thrombosis', 'stroke', 'pulmonary embolism (PE)', 'atrial fibrillation (AF)', 'deep vein thrombosis (DVT)']
710	dronedarone	0.00369344	['ADRB1', 'CACNA1C', 'CACNA1F', 'CACNB3', 'KCNH2', 'KCNA5', 'ADRA1B', 'CACNB4', 'ADRA2B', 'ADRA2C', 'SCN1A', 'ADRA2A', 'CACNA1S', 'CACNA1D', 'CACNB1', 'ADRA1D', 'CACNB2', 'ADRA1A']	['Paroxysmal Atrial Fibrillation', 'Cardiac Arrhythmia', 'atrial fibrillation (AF)']
711	perphenazine	0.00368911	['HTR2C', 'CALM1', 'DRD2', 'HTR2A', 'DRD1', 'HTR7', 'HTR6', 'HRH1']	['Nausea and vomiting', 'schizophrenia', 'Mixed anxiety and depressive disorder', "Huntington's disease", 'nausea', 'vomiting']
712	imipramine	0.003689	['HTR2C', 'KCNH2', 'DRD2', 'CHRM3', 'HTR2A', 'SLC6A3', 'ADRA1B', 'KCNH1', 'DRD1', 'KCND2', 'HTR1A', 'SLC6A4', 'CHRM2', 'ADRA1D', 'HTR7', 'SLC6A2', 'KCND3', 'HTR6', 'ORM2', 'CHRM1', 'CHRM4', 'HRH1', 'ADRA1A', nan, 'CHRM5']	['Depressive disorder', 'postherpetic neuralgia']
713	gliclazide	0.00368663	['ABCC8', 'VEGFA']	['Diabetes Mellitus, Non-Insulin-Dependent', 'hyperglycemia', 'diabetes mellitus']
714	atosiban	0.00368487	['AVPR2', 'AVPR1A', 'AVPR1B', 'OXTR']	['Premature Obstetric Labor', 'stroke', 'angina pectoris', 'Myocardial Infarction', 'hyperlipidemia']
715	vasopressin	0.00368487	['AVPR2', 'AVPR1A', 'AVPR1B', 'OXTR']	['Hemophilia A', 'hemorrhage', 'Diabetes Insipidus', 'Gastrointestinal Hemorrhage', 'ventricular tachycardia (VT)', 'ventricular fibrillation (VF)']
716	acetazolamide	0.00368319	['AQP1', 'CA1', 'CA2', 'CA12', 'CA4', 'CA3', 'CA14']	['Absence Epilepsy', 'Glaucoma, Open-Angle', 'Peripheral edema', 'edema', 'Angle Closure Glaucoma', 'glaucoma', 'epilepsy']
717	pimozide	0.00368281	['CALM1', 'KCNH2', 'DRD3', 'DRD2', 'DRD4', 'HTR2A', 'DRD1', 'HTR1A', 'KCNA10', 'CACNA1I', 'HRH1', nan]	["Tourette's disorder", 'Dyskinetic Syndrome', "Huntington's disease"]
718	cysteamine	0.00368052	['SST', 'NPY2R']	['cystinuria', 'Urolithiasis']
719	aprepitant	0.00367639	['TACR1']	['nausea', 'vomiting']
720	netupitant	0.00367639	['TACR1']	['nausea', 'vomiting']
721	fosaprepitant-dimeglumine	0.00367639	['TACR1']	['nausea', 'vomiting']
722	L-Phenylalanine	0.0036711	['TAT', 'PAH', 'SLC7A8', 'TH', 'FARSA', 'FARS2', 'FARSB']	['vitiligo']
723	ANTITHROMBIN ALFA	0.00367099	['F2', 'F10']	['thrombosis']
724	sodium ferric gluconate complex	0.00366657	['FTL', 'HBB', 'HBA2']	['Iron Deficiency Anemia', 'anemia']
725	levodopa	0.00366596	['DRD3', 'DRD2', 'DRD4', 'DRD1', 'GPR143', nan]	['Parkinsonian Disorders', "Parkinson's Disease", 'Secondary Parkinson Disease', 'Dyskinetic Syndrome']
726	eptifibatide	0.00366521	['ITGA2B', 'ITGB3']	['acute coronary syndrome (ACS)', 'Myocardial Infarction', 'Angina, Unstable', 'thrombosis']
727	tirofiban	0.00366521	['ITGA2B', 'ITGB3']	['acute coronary syndrome (ACS)', 'Angina, Unstable', 'Myocardial Infarction', 'thrombosis']
728	Benzoic Acid	0.0036641	['RAB9A', 'PRDX5', 'DAO', 'SLC15A1', 'RIDA']	['dermatomyositis', 'scleroderma', "Peyronie's disease", 'Pemphigus', 'hyperammonemia']
729	trimetazidine	0.0036609	['ACAA1', 'ACAA2']	['angina pectoris']
730	corticorelin ovine triflutate	0.00365556	['CRHR1']	["Cushing's syndrome", 'Adrenal Cortical Hypofunction']
731	ketoprofen	0.00365555	['PTGS2', 'CXCR1', 'PTGS1', 'SLC5A8']	['osteoarthritis', 'Pain', 'Dysmenorrhea', 'rheumatoid arthritis', 'ankylosing spondylitis']
732	doxazosin	0.00365023	['KCNH2', 'ADRA1B', 'ADRA1D', 'ADRA1A', 'KCNH7']	['Hypertensive disease', 'Hyperplasia', 'Prostatic Hyperplasia']
733	terazosin	0.00365023	['KCNH2', 'ADRA1B', 'ADRA1D', 'ADRA1A', 'KCNH7']	['Hypertensive disease', 'Prostatic Hyperplasia']
734	Glycine	0.00364783	['GNMT', 'GCSH', 'AGXT', 'SHMT2', 'SHMT1', 'GLYAT', 'GLDC', 'ALAS2', 'GRIN3B', 'GLRB', 'GCAT', 'SLC6A9', 'SLC6A5', 'GRIN2C', 'SLC36A1', 'ALAS1', 'GSS', 'PIPOX', 'BAAT', 'GLRA2', 'AGXT2', 'GATM', 'GPR18', 'SLC32A1', 'GLRA3', nan, 'GARS']	['Coughing', 'Nasal congestion (finding)', 'Allergic Rhinitis (Disorder)', 'Rhinitis', 'Peptic Ulcer']
735	ouabain	0.00364773	['ATP1A1', 'ATP1A2', 'ATP1A3']	['Cardiac Arrhythmia', 'atrial fibrillation (AF)', 'Atrial Flutter', 'Heart Failure']
736	droperidol	0.00364631	['DRD3', 'DRD2', 'DRD4', 'HTR2A', 'ADRA1D', 'ADRA1A']	['nausea', 'vomiting']
737	procainamide	0.00364292	['DNMT1', 'KCNH2', 'SCN5A']	['Cardiac Arrhythmia', 'ventricular arrhythmias', 'atrial fibrillation (AF)', 'Atrial Flutter', 'Supraventricular Tachycardia', 'ventricular tachycardia (VT)', 'Premature Ventricular Contractions']
738	temozolomide	0.00363314	['MGMT']	['Anaplastic Astrocytoma', 'Glioblastoma Multiforme', 'astrocytoma', 'melanoma', 'Glioma', 'glioblastoma']
739	Denileukin diftitox	0.003633	['IL2RB', 'IL2RG', 'IL2RA']	['cutaneous T-cell lymphoma (CTCL)']
740	aldesleukin	0.003633	['IL2RB', 'IL2RG', 'IL2RA']	['Leukemia, Myelocytic, Acute', 'renal cell carcinoma (RCC)', 'Colorectal Neoplasms', 'non-Hodgkin lymphoma (NHL)', 'melanoma', 'multiple myeloma']
741	serotonin	0.00362894	['HTR2C', 'HTR1B', 'HTR1E', 'HTR2A', 'DRD1', 'HTR1A', 'HTR1D', 'SLC36A1', 'HTR7', 'HTR2B', 'HTR6', 'HTR3A', 'HTR4', nan, 'HTR1F']	['anxiety', 'Sleeplessness']
742	Benzphetamine	0.00362601	['SLC6A3', 'ADRA2A', 'SLC18A2', 'ADRA1A']	['obesity']
743	pyrazinamide	0.00362365	['FASN']	['tuberculosis']
744	TUROCTOCOG ALFA	0.00361996	['F2', 'F10', 'F9']	['Hemophilia A', 'hemorrhage']
745	minaprine	0.00361476	['HTR2C', 'DRD2', 'HTR2A', 'DRD1', 'SLC6A4', 'ACHE', 'MAOA', 'HTR2B', 'CHRM1']	["Parkinson's Disease"]
746	ephedrine	0.0036109	['ADRB2', 'ACHE', 'ADRA1D', 'SLC6A2', 'SLC18A2', 'ADRA1A']	['Allergic Rhinitis (Disorder)', 'Hay Fever', 'hypotension', 'Rhinitis', 'Nasal congestion (finding)', 'asthma', 'narcolepsy', 'obesity']
747	mitiglinide	0.00360874	['PPARG', 'ABCC8', 'KCNJ10']	['Diabetes Mellitus, Non-Insulin-Dependent', 'diabetes mellitus']
748	eletriptan	0.00360451	['HTR1B', 'HTR1E', 'HTR1A', 'HTR1D', 'HTR7', 'HTR2B', 'HTR1F']	['Migraine Disorders']
749	TETRACHLORODECAOXIDE	0.00360183	['CD163', 'MAEA']	['skin ulcer']
750	Kappadione	0.00360161	['F7', 'F2', 'F10', 'PROC', 'F9', 'PROS1', 'GGCX']	['Jaundice, Obstructive']
751	olanzapine	0.00359658	['ADRB1', 'HTR2C', 'GABRD', 'HTR1B', 'HTR1E', 'DRD3', 'DRD2', 'DRD4', 'CHRM3', 'HTR2A', 'ADRA1B', 'GABRB3', 'ADRB2', 'ADRB3', 'DRD1', 'HTR1A', 'HTR1D', 'ADRA2B', 'ADRA2C', 'ADRA2A', 'GABRA1', 'GABRA4', 'CHRM2', 'ADRA1D', 'GABRA2', 'GABRA3', 'GABRA6', 'GABRB1', 'HTR7', 'HTR2B', 'HTR6', 'CHRM1', 'CHRM4', 'GABRE', 'HRH1', 'GABRA5', 'HTR3A', 'ADRA1A', nan, nan, 'HRH4', nan, 'GABRG3', 'CHRM5', 'HRH2',…	['Depression, Bipolar', 'Major Depressive Disorder', 'schizophrenia', 'bipolar disorder']
752	dacarbazine	0.00359386	['PGD', 'POLA2']	["Hodgkin's lymphoma", 'Medullary Carcinoma', 'Fibrosarcoma', 'melanoma', 'neuroblastoma', 'rhabdomyosarcoma']
753	Lactose	0.00359186	['LGALS3', 'GLTP']	['Lactose Intolerance']
754	Buprenorphine	0.00358328	['OPRD1', 'OPRK1', 'OPRM1', 'OPRL1']	['chronic pain']
755	citalopram	0.00358315	['HTR2C', 'SLC6A4', 'SLC6A2', 'CHRM1', 'HRH1', 'ADRA1A']	['Major Depressive Disorder', 'Depressive disorder', 'Diabetic Neuropathies']
756	alprostadil	0.00357982	['CATSPER1', 'PTGIR', 'PTGER4', 'PTGDR', 'PTGDR2', 'CATSPER4', 'PTGER2', nan, 'CATSPER2']	['Aortic coarctation', 'Tetralogy of Fallot', 'erectile dysfunction', 'Pulmonary Hypertension', 'congenital heart defects']
757	Bemiparin	0.00356691	['F10', 'SERPIND1', 'SERPINC1']	['pulmonary embolism (PE)', 'deep vein thrombosis (DVT)']
758	dicoumarol	0.00356286	['NQO1', 'VKORC1', 'CRYZ']	['Myocardial Infarction', 'Thromboembolism', 'thrombosis', 'deep vein thrombosis (DVT)']
759	MSH, 4-Nle-7-Phe-alpha-	0.00356174	['MC1R']	['Erythropoietic Protoporphyria', 'Carcinogenesis']
760	zolmitriptan	0.00356078	['HTR1B', 'HTR1E', 'HTR1A', 'HTR1D', 'HTR1F']	['Migraine Disorders']
761	rizatriptan	0.00356078	['HTR1B', 'HTR1E', 'HTR1A', 'HTR1D', 'HTR1F']	['Migraine Disorders']
762	naratriptan	0.00356078	['HTR1B', 'HTR1E', 'HTR1A', 'HTR1D', 'HTR1F']	['Migraine Disorders']
763	ramelteon	0.00356054	['MTNR1A', 'MTNR1B']	['Sleeplessness']
764	paroxetine	0.00354816	['CHRM3', 'HTR2A', 'SLC6A4', 'CHRM2', 'SLC6A2', 'CHRM1', 'CHRM4', 'CHRM5']	['Major Depressive Disorder', 'obsessive compulsive disorder (OCD)', 'panic disorders', 'Depressive disorder']
765	furosemide	0.00354582	['CA2', 'SLC12A2', 'GPR35', 'SLC12A1']	['edema', 'Hypertensive disease', 'congestive heart failure', 'hepatic cirrhosis', 'nephrotic syndrome', 'Kidney Failure, Acute', 'chronic renal failure', 'Pulmonary Edema']
766	celecoxib	0.00354268	['PDPK1', 'PTGS2', 'CA2', 'CA12', 'ABCB1', 'CA3', 'ABCG2', 'ABCB5']	['Dysmenorrhea', 'rheumatoid arthritis', 'ankylosing spondylitis', 'osteoarthritis', 'Adenomatous Polyposis Coli']
767	glyburide	0.00353683	['ABCA1', 'CFTR', 'KCNJ1', 'ABCC9', 'ABCC8', 'KCNJ11', 'KCNJ5', 'KCNJ8', 'CPT1A', 'SLCO2B1', 'ABCB11']	['Diabetes Mellitus, Non-Insulin-Dependent', 'Cardiac Arrhythmia', 'hyperglycemia', 'diabetes mellitus']
768	vilazodone	0.00353513	['DRD3', 'DRD2', 'HTR1A', 'SLC6A4', 'HRH1', 'HTR4']	['Major Depressive Disorder']
769	frovatriptan	0.00353512	['HTR1B', 'HTR1A', 'HTR1D']	['Migraine Disorders']
770	Phenobarbital	0.00352983	['GRIK2', 'GRIN1', 'NR1I2', 'GRIN2B', 'CHRNA7', 'GRIA2', 'GRIN3B', 'GRIN3A', 'CHRNA4', 'GABRA1', 'GRIN2C', 'GRIN2D', nan]	['Simple Partial Seizures', 'Lennox-Gastaut Syndrome', 'epilepsy', 'Tonic - clonic seizures', 'Migraine Disorders', 'Tonic-Clonic Epilepsy', 'Generalized Seizures', 'Benign Neonatal Epilepsy', 'Hyperbilirubinemia', 'Febrile Convulsions']
771	rebamipide	0.00352667	['FPR1']	['gastritis']
772	dopamine	0.00352655	['SOD1', 'DRD3', 'DRD2', 'DRD4', 'SLC6A3', 'DRD1', 'HTR1A', 'SLC6A4', 'HTR7', 'SLC6A2', 'SLC18A2', 'DBH', 'HTR3A', nan]	['hypotension', 'Parkinsonian Disorders', "Parkinson's Disease", 'congestive heart failure', 'Kidney Failure', 'Myocardial Infarction', 'Septicemia', 'bradycardia', 'heart block', 'ventricular arrhythmias', 'headache', 'tremors']
773	vedolizumab	0.00351949	['ITGA4', 'ITGB7']	['ulcerative colitis', "Crohn's disease"]
774	nifedipine	0.00351832	['CACNA1C', 'CACNA1F', 'CALM1', 'KCNA1', 'KCNA5', 'NR1I2', 'GLRB', 'CACNA1S', 'CACNA1H', 'CACNA1D', 'CACNA2D1', 'TRPM3', 'CACNB2', 'GLRA3']	['Hypertensive disease', 'angina pectoris', 'Premature Obstetric Labor']
775	thiothixene	0.00351789	['DRD2', 'HTR2A', 'DRD1', 'HRH1']	['schizophrenia']
776	acarbose	0.00351176	['MGAM', 'GAA', 'AMY2A', 'SI']	['Diabetes Mellitus, Non-Insulin-Dependent', 'hyperglycemia', 'diabetes mellitus']
777	tolvaptan	0.00351165	['AVPR2', 'AVPR1A']	['Inappropriate Adh Syndrome', 'hyponatremia', 'Polycystic Kidney, Autosomal Dominant', 'congestive heart failure', 'hepatic cirrhosis']
778	conivaptan	0.00351165	['AVPR2', 'AVPR1A']	['hyponatremia', 'Adrenal Gland Hypofunction', 'Fluid Overload', 'hypothyroidism', 'Inappropriate Adh Syndrome']
779	epinastine	0.00351125	['HTR2A', 'ADRA2A', 'ADRA1D', 'HTR7', 'HRH1', 'ADRA1A', 'HRH2']	['Hypersensitivity', 'conjunctivitis']
780	ergonovine	0.00350754	['HTR1E', 'ADRA1D', 'ADRA1A']	['Migraine Disorders']
781	clomipramine	0.00350722	['HTR2C', 'GSTP1', 'HTR2A', 'SLC6A3', 'SLC6A4', 'SLC6A2', 'HTR2B']	['obsessive compulsive disorder (OCD)', 'chronic pain', 'narcolepsy']
782	diclofenac	0.00349554	['ALOX5', 'PPARG', 'ASIC3', 'AKR1C3', 'PTGS2', 'KCNQ3', 'KCNQ2', 'ASIC1', 'PLA2G2A', 'SCN4A', 'PTGS1']	['osteoarthritis', 'Osteoarthritis, Knee', 'rheumatoid arthritis', 'Dysmenorrhea', 'ankylosing spondylitis', 'Pain', 'keratosis']
783	trihexyphenidyl	0.00348965	['CHRM3', 'CHRM2', 'CHRM1', 'CHRM4', 'CHRM5']	['Extrapyramidal Disorders', 'Parkinsonian Disorders', "Parkinson's Disease", 'Dyskinetic Syndrome']
784	pirenzepine	0.00348965	['CHRM3', 'CHRM2', 'CHRM1', 'CHRM4', 'CHRM5']	['Peptic Ulcer', 'Ulcer', 'Duodenal Ulcer', 'Gastric Ulcer', 'gastroesophageal reflux disease (GERD)']
785	ipratropium	0.00348965	['CHRM3', 'CHRM2', 'CHRM1', 'CHRM4', 'CHRM5']	['Allergic Rhinitis (Disorder)', 'Chronic Obstructive Airway Disease', 'Pulmonary Emphysema', 'Bronchitis, Chronic', 'asthma', 'Rhinitis, Allergic, Perennial', 'Cardiac Arrhythmia']
786	umeclidinium	0.00348965	['CHRM3', 'CHRM2', 'CHRM1', 'CHRM4', 'CHRM5']	['Chronic Obstructive Airway Disease']
787	Homatropine Methylbromide	0.00348965	['CHRM3', 'CHRM2', 'CHRM1', 'CHRM4', 'CHRM5']	['Coughing', 'irritable bowel syndrome', 'Peptic Ulcer', 'Ulcer', 'Duodenal Ulcer', 'Gastric Ulcer']
788	darifenacin	0.00348965	['CHRM3', 'CHRM2', 'CHRM1', 'CHRM4', 'CHRM5']	['Urgency of micturition', 'Increased frequency of micturition', 'Overactive Bladder', 'urinary incontinence']
789	tolterodine	0.00348965	['CHRM3', 'CHRM2', 'CHRM1', 'CHRM4', 'CHRM5']	['Increased frequency of micturition', 'Urgency of micturition', 'Overactive Bladder', 'urinary incontinence']
790	pilocarpine	0.00348965	['CHRM3', 'CHRM2', 'CHRM1', 'CHRM4', 'CHRM5']	['Xerostomia', 'Glaucoma, Open-Angle', 'ocular hypertension', "sjogren's syndrome", 'Angle Closure Glaucoma', 'Head And Neck Neoplasms', 'glaucoma']
791	aclidinium	0.00348965	['CHRM3', 'CHRM2', 'CHRM1', 'CHRM4', 'CHRM5']	['Chronic Obstructive Airway Disease']
792	fesoterodine	0.00348965	['CHRM3', 'CHRM2', 'CHRM1', 'CHRM4', 'CHRM5']	['Increased frequency of micturition', 'Urgency of micturition', 'Overactive Bladder', 'urinary incontinence']
793	metixene	0.00348965	['CHRM3', 'CHRM2', 'CHRM1', 'CHRM4', 'CHRM5']	['Parkinsonian Disorders', "Parkinson's Disease"]
794	tiotropium	0.00348965	['CHRM3', 'CHRM2', 'CHRM1', 'CHRM4', 'CHRM5']	['Bronchitis, Chronic', 'Pulmonary Emphysema', 'asthma', 'Chronic Obstructive Airway Disease']
795	solifenacin-succinate	0.00348965	['CHRM3', 'CHRM2', 'CHRM1', 'CHRM4', 'CHRM5']	['Urgency of micturition', 'Increased frequency of micturition', 'Overactive Bladder', 'urinary incontinence']
796	Somatropin recombinant	0.00348584	['GHR', 'PRLR']	['Growth retardation', 'Prader-Willi Syndrome', 'Pituitary Dwarfism', 'Turner Syndrome', 'Growth Failure', 'acromegaly', 'Hiv Wasting Syndrome']
797	glipizide	0.00348574	['PPARG', 'ABCC8', 'KCNJ11', 'KCNJ10']	['Diabetes Mellitus, Non-Insulin-Dependent', 'hyperglycemia', 'diabetes mellitus']
798	nateglinide	0.00348574	['PPARG', 'ABCC8', 'KCNJ11', 'KCNJ10']	['Diabetes Mellitus, Non-Insulin-Dependent', 'hyperglycemia', 'diabetes mellitus']
799	velaglucerase alfa	0.00348452	['GBA']	['Gaucher disease', 'Gaucher Disease, Type 1']
800	niflumic-acid	0.00348291	['PTGS2', 'KCNQ1', 'PLA2G4A', 'PLA2G1B', 'PTGS1', 'CLCN1', 'ANO1', 'CLCNKA', 'UGT1A9']	['rheumatoid arthritis', 'joint pain', 'muscle pain']
801	cytarabine	0.00348254	['POLA1', 'POLE', 'POLB', 'POLD1']	['acute promyelocytic leukemia (APL)', 'Leukemia, Myelocytic, Acute', 'Acute Lymphocytic Leukemia', 'Blast Phase', 'chronic myeloid leukemia (CML)', 'Leukemia', 'Lymphoma', 'chronic lymphocytic leukemia (CLL)', 'non-Hodgkin lymphoma (NHL)']
802	dexrazoxane	0.00347447	['TOP2B', 'TOP2A']	['cardiomyopathy', 'Mammary Neoplasms']
803	etoposide	0.00347447	['TOP2B', 'TOP2A']	['Small Cell Carcinoma Of Lung', 'Glioblastoma Multiforme', 'Lymphoma', 'Myeloid Leukemia', 'Bladder Neoplasm', 'Brain Neoplasms', 'Histiocytosis', 'Leukemia, Myelocytic, Acute', 'Lung Neoplasms', 'Mycosis Fungoides', 'neuroblastoma', 'Prostatic Neoplasms', 'rhabdomyosarcoma', "Ewing's sarcoma", 'Kaposi sarcoma', 'Testicular Neoplasms', 'Uterine Neoplasms']
804	daunorubicin	0.00347447	['TOP2B', 'TOP2A']	['Acute Lymphocytic Leukemia', 'acute promyelocytic leukemia (APL)', 'Acute Monocytic Leukemia', 'Leukemia, Myelocytic, Acute', 'Acute Erythroblastic Leukemia', 'Kaposi sarcoma']
805	teniposide	0.00347447	['TOP2B', 'TOP2A']	['Acute Lymphocytic Leukemia', 'Carcinoma, Small Cell', 'Lymphoid Leukemia']
806	cyclobenzaprine	0.00347418	['HTR2A']	['Muscle Spasticity', 'Myositis', 'spasms']
807	Hydroxocobalamin	0.00347363	['MTR', 'CUBN', 'MTRR', 'TCN1', 'MMAA', 'AMN', 'MMACHC', 'MMAB', 'MUT']	['Vitamin B 12 Deficiency', 'celiac disease', 'hyperthyroidism', 'Malabsorption Syndrome', 'Malignant Neoplasm Of Pancreas', 'Diabetic Neuropathies', 'multiple sclerosis', 'anemia']
808	imiquimod	0.00347231	['TLR8', 'TLR7']	['basal cell carcinoma (BCC)']
809	dextroamphetamine	0.0034715	['SLC6A3', 'ADRA1B', 'ADRA1D', 'SLC6A2', 'SLC18A2', 'ADRA1A']	['narcolepsy', 'attention-deficit/hyperactivity disorder (ADHD)']
810	disopyramide	0.00346716	['KCNH2', 'CHRM3', 'KCND2', 'SCN5A', 'CHRM2', 'KCND3', 'ORM2', 'CHRM1']	['ventricular arrhythmias', 'Cardiac Arrhythmia', 'Ventricular Pre-Excitation', 'atrial fibrillation (AF)', 'Atrial Flutter', 'Premature Ventricular Contractions', 'ventricular tachycardia (VT)']
811	triflusal	0.00346541	['NFKB1', 'NOS2', 'PTGS1', 'PDE10A']	['atrial fibrillation (AF)', 'Cerebral Infarction', 'Myocardial Infarction', 'thrombosis', 'stroke']
812	Dinoprostone	0.00346445	['PTGER4', 'PTGDR2', 'PTGER3', 'PTGER2', nan]	['gestational trophoblastic disease (GTD)', 'Spontaneous Abortion', 'Uterine Neoplasms']
813	Omega-3-carboxylic acids	0.00346327	['ECHS1', 'LPL', 'HSD17B10', 'HADH', 'ELOVL4', 'DGAT2']	['hypertriglyceridemia']
814	sumatriptan	0.00345696	['HTR1B', 'HTR1E', 'HTR1A', 'HTR1D', 'HTR7', 'HTR6', 'HTR1F']	['Migraine Disorders']
815	Saquinavir	0.00345553	['CYP3A4']	['Immunologic Deficiency Syndromes']
816	deferasirox	0.00345553	['CYP3A4']	['beta Thalassemia', 'iron overload']
817	cefradine	0.00345553	['CYP3A4']	['Infection of bone', 'Urinary tract infection', 'prostatitis', 'pneumonia', 'Lower respiratory tract infection']
818	posaconazole	0.00345553	['CYP3A4']	['Hematologic Neoplasms', 'Graft-Vs-Host Disease']
819	Methylphenobarbital	0.00345536	['GRIK2', 'NR1I2', 'CHRNA7', 'GRIA2', 'CHRNA4', 'GABRA1', 'GABRA4', 'GABRA2', 'GABRA3', 'GABRA6', 'GABRA5']	['Tonic-Clonic Epilepsy', 'epilepsy', 'anxiety', 'Absence Epilepsy']
820	trimebutine	0.00345442	['CACNA1C', 'OPRD1', 'KCNMB1', 'CACNA1F', 'KCNN4', 'CACNB3', 'OPRK1', 'CHRM3', 'CACNB4', 'KCNN2', 'OPRM1', 'CACNA1S', 'CACNA1H', 'CHRM2', 'CACNA1D', 'KCNN3', 'CACNB1', 'CACNA1G', 'KCNMB2', 'KCNMA1', 'CACNA1I', 'CHRM1', 'CHRM4', 'CACNB2', 'KCNN1']	['irritable bowel syndrome']
821	ondansetron	0.00345003	['HTR1B', 'OPRM1', 'HTR1A', 'HTR3A', 'HTR4']	['nausea', 'vomiting']
822	blonanserin	0.00344046	['DRD3', 'DRD2', 'HTR2A']	['schizophrenia']
823	simvastatin	0.00343892	['ITGB2', 'HMGCR', 'ITGAL']	['Hypoalphalipoproteinemias', 'Hyperlipoproteinemia Type Iii', 'stroke', 'arteriosclerosis', 'hypercholesterolemia', 'Familial hypercholesterolemia - homozygous', 'hypertriglyceridemia', 'Hyperlipidemia, Familial Combined', 'hyperlipidemia', 'Hyperlipoproteinemias', 'coronary heart disease', 'Myocardial Infarction']
824	Vapreotide	0.0034383	['SSTR2', 'TACR1', nan]	['hepatic cirrhosis']
825	betrixaban	0.00343817	['KCNH2', 'F10']	['thrombosis', 'deep vein thrombosis (DVT)']
826	brompheniramine	0.00343592	['CHRM3', 'CHRM2', 'CHRM1', 'CHRM4', 'HRH1', 'CHRM5']	['Allergic Rhinitis (Disorder)', 'Hay Fever', 'urticaria', 'Pruritus', 'Symptomatic Dermographism', 'Hypersensitivity', 'Rhinitis, Allergic, Perennial']
827	thonzylamine	0.00343592	['CHRM3', 'CHRM2', 'CHRM1', 'CHRM4', 'HRH1', 'CHRM5']	['Allergy; Nasal']
828	Theobromine	0.00343324	['ADORA2A', 'ADORA1', 'PDE4B']	['asthma']
829	amoxapine	0.0034288	['HTR2C', 'GABRD', 'HTR1B', 'DRD3', 'DRD2', 'DRD4', 'CHRM3', 'HTR2A', 'SLC6A3', 'ADRA1B', 'GABRB3', 'DRD1', 'HTR1A', 'SLC6A4', 'ADRA2B', 'ADRA2C', 'ADRA2A', 'GABRA1', 'GABRA4', 'CHRM2', 'ADRA1D', 'GABRA2', 'GABRA3', 'GABRA6', 'GABRB1', 'HTR7', 'SLC6A2', 'HTR2B', 'HTR6', 'CHRM1', 'CHRM4', 'GABRE', 'HRH1', 'GABRA5', 'HTR3A', 'ADRA1A', nan, nan, 'HRH4', nan, 'GABRG3', 'CHRM5', 'GABRG1']	['Depressive disorder']
830	Captodiame	0.00342819	['HTR2C', 'DRD3', 'SIGMAR1']	['Anxiety Disorders']
831	dihydroergotamine	0.00342683	['HTR1B', 'HTR1E', 'DRD2', 'HTR1D', 'ADRA2A', 'HTR7', 'HTR2B', 'HTR1F']	['Migraine Disorders']
832	Etanercept	0.00342583	['TNF', 'TNFRSF1B', 'FCGR2A', 'FCGR1A', 'C1S', 'FCGR3B', 'FCGR3A', 'C1QA', 'LTA', 'C1R', 'FCGR2B', 'C1QB', 'C1QC', 'FCGR2C']	['rheumatoid arthritis', 'Juvenile Arthritis', 'psoriatic arthritis', 'ankylosing spondylitis']
833	amrinone	0.00342407	['TNF', 'PDE4B', 'PDE3B', 'PDE3A']	['Cardiomyopathy, Dilated', 'congestive heart failure', 'Shock, Cardiogenic']
834	Defibrotide	0.00342177	['ADORA2A', 'ADORA1', 'ADORA2B']	['Hepatic Veno-Occlusive Disease', 'thrombosis']
835	balsalazide	0.00342019	['ALOX5', 'PPARG', 'PTGS2', 'PTGS1']	['ulcerative colitis', 'Ulcer', 'Enterocolitis']
836	GAMMA-AMINOBUTYRIC ACID	0.00341735	['GABBR1', 'GABBR2', 'GATM']	['epilepsy']
837	rifamycin	0.00341621	['SLCO2B1', 'SLCO1B1', 'SLCO1B3', 'SLCO1A2']	['tuberculosis']
838	mitoxantrone	0.00341475	['TOP2A']	['Leukemia, Myelocytic, Acute', 'Multiple Sclerosis, Relapsing-Remitting', 'multiple sclerosis', 'Mammary Neoplasms', 'Lymphoma', 'Prostatic Neoplasms', 'Sarcoma']
839	finafloxacin	0.00341475	['TOP2A']	['cystic fibrosis']
840	norfloxacin	0.00341475	['TOP2A']	['Streptococcal Pneumonia', 'prostatitis', 'Lower respiratory tract infection', 'peritonitis', 'Urinary tract infection', 'pyelonephritis', 'pneumonia', 'Infection of bone', 'Cystitis', 'Escherichia coli Infections']
841	lomefloxacin	0.00341475	['TOP2A']	['Urinary tract infection', 'Lower respiratory tract infection', 'tuberculosis']
842	ofloxacin	0.00341475	['TOP2A']	['pyelonephritis', 'Escherichia coli Infections', 'Infection of bone', 'Cystitis', 'Urinary tract infection', 'pneumonia', 'prostatitis', 'Streptococcal Pneumonia', 'Lower respiratory tract infection', 'Epididymitis', 'sinusitis', 'diarrhea', 'fever']
843	idarubicin	0.00341475	['TOP2A']	['Leukemia, Myelocytic, Acute', 'acute promyelocytic leukemia (APL)', 'Acute Myeloid Leukemia, M1', 'Mammary Neoplasms', 'Acute Lymphocytic Leukemia', 'chronic myeloid leukemia (CML)']
844	trovafloxacin	0.00341475	['TOP2A']	['Urinary tract infection', 'sinusitis']
845	fleroxacin	0.00341475	['TOP2A']	['enteritis', 'diarrhea']
846	valrubicin	0.00341475	['TOP2A']	['Malignant Neoplasm Of Urinary Bladder', 'Bladder Neoplasm']
847	sparfloxacin	0.00341475	['TOP2A']	['pneumonia', 'tuberculosis']
848	levofloxacin	0.00341475	['TOP2A']	['Streptococcal Pneumonia', 'pyelonephritis', 'pneumonia', 'sinusitis', 'prostatitis']
849	Enoxacin	0.00341475	['TOP2A']	['Urinary tract infection', 'Cystitis']
850	pixantrone	0.00341475	['TOP2A']	['non-Hodgkin lymphoma (NHL)']
851	moxifloxacin	0.00341475	['TOP2A']	['peritonitis', 'Streptococcal Pneumonia', 'Bronchitis, Chronic', 'Infectious Disease Of Lung', 'pneumonia', 'sinusitis', 'Cystitis', 'pyelonephritis']
852	SUCROSE	0.00341449	['LYZ', 'ACTA1', 'ATOX1', 'TAS1R2', 'RTCB']	['Malnutrition']
853	L-Serine	0.00340941	['CBS', 'AGXT', 'SPTLC1', 'SRR', 'SPTLC2', 'SARS', 'SDS']	['Glaucoma, Open-Angle']
854	meclofenamic-acid	0.00340756	['ALOX5', 'PTGS2', 'KCNQ3', 'KCNQ2', 'PCDHA4', 'PTGS1']	['osteoarthritis', 'rheumatoid arthritis', 'Menorrhagia', 'Dysmenorrhea', 'Pain', 'Arthritis', 'joint pain', 'muscle pain']
855	cupric chloride	0.00340155	['CSTB', 'PROC']	['Hypocupremia']
856	amsacrine	0.00340115	['KCNH2', 'TOP2A', 'ORM1', 'ALB']	['Leukemia, Myelocytic, Acute']
857	metreleptin	0.00340101	['LEPR']	['Familial generalized lipodystrophy', 'Acquired partial lipodystrophy', 'obesity']
858	Terfenadine	0.00339985	['KCNH2', 'CHRM3', 'CHRM2', 'CHRM1', 'CHRM4', 'HRH1', 'CHRM5']	['Allergic Rhinitis (Disorder)', 'Hay Fever']
859	perhexiline	0.00339962	['KCNH2', 'CPT1A', 'CPT2']	['angina pectoris']
860	gabexate	0.00339747	['PRSS1', 'TPSAB1']	['pancreatitis']
861	isometheptene-mucate	0.00339558	['ADRA1D', 'SLC18A2', 'ADRA1A']	['Migraine Disorders', 'headache']
862	Aprotinin	0.00339088	['KLK1', 'PRSS1', 'PLG', 'CTRB1']	['hemorrhage']
863	tramadol	0.00338983	['OPRD1', 'HTR2C', 'OPRK1', 'CHRM3', 'OPRM1', 'SLC6A4', 'GRIN3A', 'SLC6A2', 'CHRM1']	['chronic pain', 'osteoarthritis', 'Pain', 'respiratory depression']
864	metaraminol	0.00338931	['ADRA1D', 'ADRA1A']	['hemorrhage', 'hypotension']
865	nicergoline	0.00338931	['ADRA1D', 'ADRA1A']	['macular degeneration', 'Migraine Disorders', "Raynaud's disease", 'atherosclerosis', 'thrombosis']
866	Fentanyl	0.00338868	['OPRD1', 'OPRK1', 'OPRM1', 'ABCB1']	['Pain']
867	Coagulation Factor IX	0.00338305	['F8', 'LRP1', 'F7', 'F2', 'F10', 'GGCX', 'F11']	['Hemophilia B', 'Factor Vii Deficiency', 'Hemophilia A', 'Inherited Factor Ii Deficiency', 'hemorrhage']
868	naltrexone	0.0033829	['OPRD1', 'OPRK1', 'OPRM1', 'SIGMAR1']	['chronic pain', 'Alcoholic Intoxication, Chronic', 'obesity']
869	prochlorperazine	0.00337975	['DRD3', 'DRD2', 'DRD4', 'DRD1']	['schizophrenia', 'Nausea and vomiting', 'nausea', 'vomiting']
870	Morphine	0.00337656	['OPRD1', 'OPRK1', 'LY96', 'OPRM1']	['chronic pain', 'Pain', 'diarrhea']
871	tetracycline	0.00337579	['PRNP', 'PADI4']	['sinusitis', 'pneumonia', 'Urinary tract infection', 'Gingivostomatitis', 'Acne']
872	Methamphetamine	0.00337178	['SLC6A3', 'SLC6A4', 'ADRA2B', 'ADRA2C', 'ADRA2A', 'MAOA', 'SLC6A2', 'SLC18A2', 'MAOB', 'SLC18A1']	['attention-deficit/hyperactivity disorder (ADHD)', 'obesity', 'narcolepsy']
873	felbinac	0.00337006	['CTSL']	['rheumatoid arthritis', 'muscle pain']
874	macitentan	0.00336862	['EDNRB', 'EDNRA']	['pulmonary arterial hypertension (PAH)', 'idiopathic pulmonary fibrosis (IPF)']
875	ambrisentan	0.00336862	['EDNRB', 'EDNRA']	['pulmonary arterial hypertension (PAH)']
876	bosentan	0.00336862	['EDNRB', 'EDNRA']	['pulmonary arterial hypertension (PAH)', 'Pulmonary Hypertension', 'scleroderma']
877	Sitaxentan	0.00336862	['EDNRB', 'EDNRA']	['pulmonary arterial hypertension (PAH)', 'congestive heart failure', 'Pulmonary Hypertension']
878	finasteride	0.00336641	['SRD5A1', 'AKR1D1', 'SRD5A2']	['Alopecia, Male Pattern', 'Hyperplasia', 'Prostatic Hyperplasia', 'Prostatic Neoplasms']
879	doxycycline	0.00335584	['B2M', 'MMP8', 'PADI4']	['sinusitis', 'Rickettsia Infections', 'Chlamydia Infections', 'Pleural Effusion Disorder', 'Acne', 'periodontitis']
880	Azelaic Acid	0.0033544	['TYR', 'AKR1D1', 'SRD5A2']	['rosacea', 'Acne']
881	sarilumab	0.00335254	['IL6R', 'FCGR2A', 'FCGR1A', 'FCGR3B', 'FCGR3A', 'FCGR2B']	['ankylosing spondylitis', 'rheumatoid arthritis']
882	misoprostol	0.0033516	['PTGIR', 'PTGER4', 'PTGER3', 'PTGER2']	['Ulcer', 'Duodenal Ulcer', 'Gastric Ulcer', 'Peptic Ulcer', 'gastroesophageal reflux disease (GERD)']
883	cyclothiazide	0.00335131	['GRIA1', 'CA1', 'CA2', 'GRIA2', 'GRIA3', 'GRIA4', 'CA4', 'SFRP4', nan, 'FXYD2']	['edema', 'congestive heart failure', 'nephrotic syndrome']
884	Anakinra	0.00334771	['IL1R1']	['rheumatoid arthritis', 'Cryopyrin-Associated Periodic Syndromes', 'Chronic Infantile Neurological, Cutaneous, and Articular Syndrome']
885	nimodipine	0.00334406	['CACNA1C', 'CFTR', 'CACNA1F', 'CACNB3', 'AHR', 'CACNB4', 'CACNA1S', 'CACNA1D', 'CACNB1', 'CACNB2', nan]	['Subarachnoid Hemorrhage', 'Ischemia', 'hemorrhage']
886	mexiletine	0.00334313	['AHR', 'SCN5A', 'SCN4A']	['ventricular arrhythmias', 'Cardiac Arrhythmia', 'Premature Ventricular Contractions', 'ventricular tachycardia (VT)', 'ventricular fibrillation (VF)', 'Diabetic Neuropathies']
887	NONACOG BETA PEGOL	0.0033422	['F8', 'F7', 'F10']	['hemorrhage']
888	coumarin	0.00333561	['CA1', 'CA2', 'CA9', 'CA12', 'CA4', 'CYP2A6', 'CA14', 'CA6']	['ulcerative colitis', 'asthma', 'celiac disease']
889	cromoglicic-acid	0.00333512	['S100P', 'KCNMA1']	['asthma', 'Allergic Rhinitis (Disorder)', 'Mastocytosis, Systemic', 'conjunctivitis', 'Food Allergy', 'Mastocytosis', 'Rhinitis, Allergic, Perennial', 'Keratitis', 'Allergy; Nasal', 'Enterocolitis', 'dermatitis', 'urticaria', 'ulcerative colitis']
890	eliglustat	0.00333466	['UGCG']	['Gaucher disease']
891	miglustat	0.00333466	['UGCG']	['Gaucher disease', 'Niemann-Pick Disease, Type C', 'Gaucher Disease, Type 1', 'Hypersensitivity']
892	ibudilast	0.00333124	['PDE4D', 'IL6', 'PDE4A', 'IL1B', 'PDE4B', 'PDE3A', 'PDE4C', 'PDE5A']	['asthma', 'Cerebrovascular Disorders', 'multiple sclerosis', 'stroke']
893	L-Histidine	0.00333068	['SLC38A3', 'HAL', 'HARS', 'HDC']	['rheumatoid arthritis']
894	nalbuphine	0.00332849	['OPRD1', 'OPRK1', 'OPRM1']	['Pain']
895	Codeine	0.00332849	['OPRD1', 'OPRK1', 'OPRM1']	['Coughing', 'fever', 'Nasal congestion (finding)', 'Rhinitis', 'Pain', 'Allergic Rhinitis (Disorder)']
896	Hydromorphone	0.00332849	['OPRD1', 'OPRK1', 'OPRM1']	['Coughing', 'Pain']
897	eluxadoline	0.00332849	['OPRD1', 'OPRK1', 'OPRM1']	['Enterocolitis', 'irritable bowel syndrome']
898	methylnaltrexone	0.00332849	['OPRD1', 'OPRK1', 'OPRM1']	['constipation']
899	Opium	0.00332849	['OPRD1', 'OPRK1', 'OPRM1']	["Crohn's disease", 'Enterocolitis']
900	Butorphanol	0.00332849	['OPRD1', 'OPRK1', 'OPRM1']	['Pain']
901	nalmefene	0.00332849	['OPRD1', 'OPRK1', 'OPRM1']	['respiratory depression']
902	Levorphanol	0.00332849	['OPRD1', 'OPRK1', 'OPRM1']	['Pain']
903	cyclandelate	0.00332644	['CES1', 'CACNA2D1']	['arteriosclerosis', "Raynaud's disease"]
904	Astemizole	0.00332557	['MAPT', 'KCNH2', 'KCNH1', 'HRH1']	['Allergic Rhinitis (Disorder)', 'Hypersensitivity', 'conjunctivitis', 'Rhinitis', 'Rhinitis, Allergic, Perennial', 'urticaria', 'hypothyroidism']
905	bambuterol	0.00332466	['ADRB2', 'BCHE']	['asthma', 'Premature Obstetric Labor', 'Pulmonary Emphysema']
906	etizolam	0.00332339	['PTAFR', 'GABRA1', 'GABRA2', 'GABRA3', nan]	['anxiety', 'Sleeplessness']
907	levomenthol	0.00331532	['CACNA1C', 'CACNA1F', 'CACNB3', 'OPRK1', 'CACNB4', 'CACNA1S', 'TRPA1', 'CACNA1D', 'CACNB1', 'TRPM8', 'TRPV3', 'CACNB2']	['Pruritus', 'Back Pain', 'seborrheic dermatitis']
908	mesoridazine	0.00331142	['DRD2', 'HTR2A']	['schizophrenia']
909	Pegvisomant	0.00330988	['GHR']	['acromegaly']
910	Diphenoxylate	0.00330873	['OPRD1', 'OPRM1']	['diarrhea', 'Enterocolitis']
911	Hydrocodone	0.00330873	['OPRD1', 'OPRM1']	['Nasal congestion (finding)', 'Coughing', 'Rhinitis', 'Pain', 'Allergic Rhinitis (Disorder)']
912	Oxymorphone	0.00330873	['OPRD1', 'OPRM1']	['Pain', 'chronic pain']
913	racecadotril	0.00330744	['MME']	['diarrhea']
914	sacubitril	0.00330744	['MME']	['congestive heart failure']
915	azathioprine	0.00330718	['HPRT1', 'IMPDH1', 'PPAT', 'RAC1']	['rheumatoid arthritis', 'colitis', "Crohn's disease", 'ulcerative colitis', 'Lupus Erythematosus, Systemic', 'multiple sclerosis']
916	Oxycodone	0.00329958	['OPRD1', 'OPRK1', 'OPRM1', 'ORM1', 'ORM2']	['Pulmonary Edema']
917	ebastine	0.0032987	['CYP3A4', 'HRH1']	['urticaria']
918	cinnarizine	0.00329244	['CACNA1C', 'CACNA1F', 'DRD2', 'CHRM3', 'DRD1', 'CACNA1S', 'CACNA1H', 'CHRM2', 'CACNA1D', 'CACNA1G', 'CACNA1I', 'CHRM1', 'CHRM4', 'HRH1', nan, 'CHRM5']	['vertigo', 'nausea', 'Hypersensitivity']
919	betaine	0.00329163	['BCL2']	['homocystinuria', 'Cystitis', 'hyperlipidemia']
920	venetoclax	0.00329163	['BCL2']	['chronic lymphocytic leukemia (CLL)']
921	edaravone	0.00329163	['BCL2']	['stroke']
922	aprindine	0.00328301	['CALM1', 'SCN5A']	['Supraventricular arrhythmia', 'ventricular arrhythmias', 'Cardiac Arrhythmia']
923	ampicillin	0.00328151	['TEK', 'SLC15A2', 'SLC15A1']	['Cholangitis', 'Streptococcal Pneumonia', 'Bacterial Endocarditis', 'sinusitis', 'Meningococcal Meningitis', 'Urinary tract infection', 'Escherichia coli Infections', 'meningitis']
924	donepezil	0.00327712	['HTR2A', 'ACHE']	["Alzheimer's disease"]
925	ciprofloxacin	0.00326865	['KCNH2', 'TOP2A']	['Infection of bone', 'Cystitis', 'prostatitis', 'Lower respiratory tract infection', 'Escherichia coli Infections', 'Osteomyelitis', 'sinusitis']
926	thiethylperazine	0.00326844	['DRD2', 'DRD4', 'DRD1']	['nausea']
927	doxofylline	0.00326707	['PDE4D', 'ADORA2A', 'PDE4A', 'ADRB2', 'ADORA1', 'PDE4B', 'PDE4C']	['asthma']
928	bacitracin	0.00326522	['A2M', 'IDE']	['Keratitis', 'pneumonia', 'Enterocolitis']
929	brentuximab vedotin	0.00325848	['TNFRSF8']	["Hodgkin's lymphoma", 'Hematologic Neoplasms']
930	amisulpride	0.00325576	['DRD3', 'DRD2', 'HTR2A', 'HTR7']	['Chronic schizophrenia', 'bipolar disorder', 'schizophrenia']
931	mebendazole	0.00325492	['TUBA1A', 'TUBB2A', 'TUBB4B']	["Parkinson's Disease"]
932	Pethidine	0.00325313	['OPRK1', 'GRIN1', 'GRIN2B', 'CHRM3', 'CES1', 'SLC6A3', 'OPRM1', 'SLC6A4', 'GRIN2C', 'CHRM2', 'SLC6A2', 'GRIN2D', 'CHRM1', 'CHRM4', nan, 'CHRM5']	['Pain']
933	lamotrigine	0.00325048	['ADRB1', 'GABRD', 'CACNA1E', 'OPRK1', 'DRD2', 'ADORA2A', 'CHRM3', 'HTR2A', 'GABRB3', 'SCN3A', 'ADORA1', 'DRD1', 'SCN1A', 'SCN5A', 'ADRA2A', 'GABRA1', 'GABRA4', 'SCN4A', 'CHRM2', 'SCN8A', 'GABRA2', 'GABRA3', 'GABRA6', 'GABRB1', 'CHRM1', 'CHRM4', 'GABRE', 'HRH1', 'GABRA5', 'HTR3A', 'ADRA1A', nan, 'SCN10A', nan, 'SCN2A', nan, 'GABRG3', 'CHRM5', 'GABRG1']	['epilepsy', 'Lennox-Gastaut Syndrome', 'Simple Partial Seizures', 'Tonic - clonic seizures', 'bipolar disorder']
934	mercaptopurine	0.00324199	['HPRT1', 'IMPDH2', 'IMPDH1', 'PPAT']	['acute promyelocytic leukemia (APL)', 'Acute Lymphocytic Leukemia', 'chronic lymphocytic leukemia (CLL)', 'non-Hodgkin lymphoma (NHL)']
935	duloxetine	0.00324109	['HTR2C', 'HTR2A', 'SLC6A3', 'SLC6A4', 'SLC6A2', 'HTR6']	['Major Depressive Disorder', 'muscle pain', 'peripheral neuropathy']
936	Abciximab	0.00324097	['ITGA2B', 'FCGR2A', 'FCGR1A', 'C1S', 'ITGB3', 'FCGR3B', 'FCGR3A', 'VTN', 'C1QA', 'C1R', 'FCGR2B', 'C1QB', 'C1QC', 'FCGR2C']	['Angina, Unstable', 'thrombosis']
937	Enoxaparin	0.00323867	['F10', 'SERPINC1']	['deep vein thrombosis (DVT)']
938	Fondaparinux	0.00323867	['F10', 'SERPINC1']	['deep vein thrombosis (DVT)', 'thrombosis']
939	simeprevir	0.00323764	['CYP1A2', 'CYP3A4']	['Hepatitis C, Chronic']
940	nitisinone	0.00323494	['HPD']	['Tyrosinemia, Type I', 'tyrosinemia']
941	selexipag	0.00323485	['PTGIR']	['pulmonary arterial hypertension (PAH)']
942	quinethazone	0.00323248	['CA1', 'CA2', 'SLC12A2', 'SLC12A1', nan]	['edema', 'congestive heart failure', 'nephrotic syndrome']
943	bepridil	0.00322865	['TNNI3', 'KCNQ1', 'CALM1', 'ATP1A1', 'CACNA1A', 'KCNH2', 'CACNA1H', 'PDE1B', 'KCNQ4', 'CACNA2D2', nan, 'TNNC1']	['angina pectoris', 'Cardiac Arrhythmia']
944	voglibose	0.0032286	['MGAM']	['Gaucher disease', 'Diabetes Mellitus, Non-Insulin-Dependent', 'hyperglycemia', 'diabetes mellitus']
945	Pegaptanib	0.00322673	['NRP1']	['Age Related Macular Degeneration', 'Pathologic Neovascularization']
946	trichlormethiazide	0.00322522	['ATP1A1', 'CA1', 'CA2', 'CA4', 'SLC12A1', nan]	['Hypertensive disease', 'edema', 'Heart Failure', 'congestive heart failure', 'nephrotic syndrome']
947	Eribulin	0.00322505	['BCL2', 'TUBB1']	['liposarcoma']
948	clofarabine	0.00321744	['POLA1', 'POLE', 'POLD1', 'RRM1', 'RRM2', 'RRM2B']	['Acute Lymphocytic Leukemia']
949	Bevacizumab	0.00321091	['VEGFA', 'FCGR2A', 'FCGR1A', 'FCGR3B', 'FCGR3A', 'C1QA', 'C1R', 'FCGR2B', 'C1QB', 'C1QC', 'FCGR2C']	['Glioblastoma Multiforme']
950	escitalopram	0.00320855	['SLC6A3', 'SLC6A4', 'ADRA1D', 'SLC6A2', 'CHRM1', 'HRH1', 'ADRA1A']	['Major Depressive Disorder']
951	quinagolide	0.00320651	['DRD2', 'DRD1', nan]	['hyperprolactinemia']
952	felodipine	0.00320215	['CACNA1C', 'TNNI3', 'CFTR', 'CACNA1F', 'CALM1', 'CACNA1S', 'CACNA1H', 'CACNA1D', 'PDE1B', 'TNNC2', 'CACNA2D1', 'CACNA2D2', 'CACNB2', nan, nan, 'TNNC1']	['Hypertensive disease', 'Cardiac Arrhythmia', 'Essential Hypertension']
953	doripenem	0.00319826	['DPEP1']	['pyelonephritis', 'Cholecystitis']
954	Cilastatin	0.00319826	['DPEP1']	['peritonitis', 'Lower respiratory tract infection', 'Infection of bone']
955	Teriparatide	0.00319548	['PTH1R']	['Osteoporosis, Postmenopausal', 'osteoporosis', 'hypoparathyroidism']
956	Cisapride	0.00319186	['KCNH2', 'HTR2A', 'HTR3A', 'HTR4']	['gastroesophageal reflux disease (GERD)', 'Ulcer', 'gastroparesis']
957	Butriptyline	0.00318676	['HTR2A', 'SLC6A4', 'HRH1']	['Depressive disorder']
958	Ustekinumab	0.00318419	['IL23A', 'IL12B']	['psoriasis', 'psoriatic arthritis']
959	bendroflumethiazide	0.00318156	['CA1', 'CA2', 'CA4', 'KCNMA1', 'SLC12A1', nan]	['Hypertensive disease', 'edema', 'Heart Failure', 'congestive heart failure', 'nephrotic syndrome']
960	CARMELLOSE	0.00318059	['SLC2A1']	['skin ulcer']
961	modafinil	0.00317436	['SLC6A3', 'ADRA1B']	['narcolepsy', 'obstructive sleep apnea']
962	Lisdexamfetamine	0.00317436	['SLC6A3', 'ADRA1B']	['attention-deficit/hyperactivity disorder (ADHD)']
963	PORFIMER SODIUM	0.00317051	['FCGR1A', 'LDLR']	['Non-Small Cell Lung Carcinoma', 'Esophageal Neoplasms']
964	cinchocaine	0.00317042	['CALM1', 'SCN5A', 'SCN10A']	['Pruritus']
965	aminosalicylate	0.00316934	['ALOX5', 'PTGS2', 'CHUK', 'PTGS1', 'PLA2G2E']	['tuberculosis', "Crohn's disease", 'inflammatory bowel disease', 'ulcerative colitis']
966	tapentadol	0.00316712	['OPRD1', 'OPRK1', 'OPRM1', 'SLC6A4', 'SLC6A2', 'HTR3A']	['Pain', 'muscle pain']
967	ethotoin	0.00316599	['NR1I2', 'SCN3A', 'SCN1A', 'SCN5A', 'SCN4A', 'SCN8A', 'SCN10A', 'SCN2A']	['Tonic-Clonic Epilepsy', 'Complex Partial Seizures', 'Epilepsy, Temporal Lobe', 'epilepsy', 'seizures']
968	Calcium Chloride	0.00316258	['S100A13']	['hypokalemia', 'Hypermagnesemia', 'cardiac arrest', 'Hypocalcemic tetany', 'hypocalcemia', 'Hyperkalemia', 'tetany']
969	hydroflumethiazide	0.00316171	['ATP1A1', 'CA1', 'CA2', 'CA9', 'CA12', 'CA4', 'KCNMA1', 'SLC12A1', nan]	['Hypertensive disease', 'edema', 'congestive heart failure', 'nephrotic syndrome', 'hepatic cirrhosis', 'chronic renal failure']
970	lomustine	0.00315892	['STMN4']	["Hodgkin's lymphoma", 'Brain Neoplasms', 'Colonic Neoplasms', 'Kidney Neoplasm', 'Lung Neoplasms', 'non-Hodgkin lymphoma (NHL)', 'melanoma']
971	diazoxide	0.00315613	['ATP1A1', 'CA1', 'CA2', 'KCNJ11', 'KCNJ8', 'KCNMA1', nan]	['Hyperinsulinism', 'Insulinoma', 'hypoglycemia', 'Malignant Hypertension']
972	Phenol	0.00315005	['CA1', 'CA2', 'CA9', 'CA12', 'CA4', 'CA14', 'ALB']	['Pruritus', 'Aphthous Stomatitis', 'varicose veins']
973	dutasteride	0.00314753	['SRD5A1', 'SRD5A2']	['Hyperplasia', 'Prostatic Hyperplasia']
974	Natalizumab	0.00314715	['ITGA4', 'FCGR2A', 'FCGR1A', 'FCGR3B', 'ICAM1', 'FCGR3A', 'C1QA', 'C1R', 'FCGR2B', 'C1QB', 'C1QC', 'FCGR2C']	['multiple sclerosis', "Crohn's disease"]
975	THROMBIN ALFA	0.0031458	['FGA', 'F8', 'F13A1', 'F13B', 'FGB', 'FGG', 'F5', 'F11']	['hemorrhage']
976	mycophenolic-acid	0.00314233	['IMPDH2', 'IMPDH1']	['psoriasis']
977	thioguanine	0.00314233	['IMPDH2', 'IMPDH1']	['Leukemia, Myelocytic, Acute', 'Acute Basophilic Leukemia', 'Chronic Neutrophilic Leukemia', 'psoriasis']
978	mycophenolate-mofetil	0.00314233	['IMPDH2', 'IMPDH1']	['psoriasis']
979	cyclizine	0.00314223	['SULT1E1', 'HRH1']	['Coughing', 'Hay Fever', 'Allergic Rhinitis (Disorder)', 'Nasal congestion (finding)', 'nausea', 'vomiting', 'vertigo']
980	Felypressin	0.00313733	['AVPR1A']	['Ischemia']
981	riluzole	0.00313291	['KCNN4', 'SCN3A', 'SCN1A', 'SCN5A', 'SCN4A', 'SCN8A', 'KCNK10', 'KCNK4', 'SLC7A11', 'SCN10A', 'SCN2A']	['amyotrophic lateral sclerosis (ALS)']
982	Adalimumab	0.0031293	['TNF', 'FCGR2A', 'FCGR1A', 'C1S', 'FCGR3B', 'FCGR3A', 'C1QA', 'C1R', 'FCGR2B', 'C1QB', 'C1QC', 'FCGR2C']	['rheumatoid arthritis', 'Juvenile Arthritis', 'psoriatic arthritis', 'ankylosing spondylitis', "Crohn's disease", 'ulcerative colitis', 'Hidradenitis Suppurativa']
983	methyclothiazide	0.0031252	['CA1', 'CA2', 'CA4', 'SLC12A1', nan]	['Hypertensive disease', 'edema', 'congestive heart failure', 'nephrotic syndrome']
984	clarithromycin	0.00312319	['KCNH2', 'CYP3A4', 'SLCO1B1', 'SLCO1B3']	['Streptococcal Pneumonia', 'Duodenal Ulcer', 'Encephalitis', 'Immediate Hypersensitivity', 'Otitis Media', 'sinusitis', 'pneumonia']
985	levocabastine	0.00312201	['HRH1', 'NTSR2']	['Allergic Rhinitis (Disorder)', 'Allergy; Nasal', 'conjunctivitis']
986	ezetimibe	0.00312192	['SOAT1', 'ANPEP', 'NPC1L1']	['Hyperlipidemia, Familial Combined', 'Familial hypercholesterolemia - homozygous', 'hypercholesterolemia', 'hyperlipidemia', 'sitosterolemia', 'Hypercholesterolemia, Familial']
987	somatostatin	0.00311651	['OPRD1', 'SSTR2', 'OPRM1', 'SSTR4', nan, nan, nan]	['hemorrhage']
988	telotristat ethyl	0.00311491	['TPH1', 'TPH2']	['Malignant Carcinoid Syndrome']
989	Sodium Tetradecyl Sulfate	0.00311345	['PROC', 'PROS1']	['varicose veins']
990	phenytoin	0.00311311	['SCN1B', 'NR1I2', 'SCN3A', 'SCN1A', 'SCN5A', 'SCN4A', 'SCN8A', 'SCN10A', 'SCN2A']	['status epilepticus', 'epilepsy', 'Tonic - clonic seizures', 'Lennox-Gastaut Syndrome', 'Tonic-Clonic Epilepsy', 'Simple Partial Seizures', 'Complex Partial Seizures', 'Epilepsy, Temporal Lobe', 'seizures']
991	metyrapone	0.00310379	['CYP11B1']	["Cushing's syndrome"]
992	levetiracetam	0.00310372	['CACNA1B', 'SCN1A', nan]	['Simple Partial Seizures', 'epilepsy', 'seizures']
993	flunarizine	0.00309748	['CALM1', 'CACNA1H', 'CACNA1G', 'CACNA1I', 'HRH1']	['vertigo', 'peripheral artery disease (PAD)']
994	chlorthalidone	0.00309511	['CA1', 'CA12', 'CA4', 'CA14', 'SLC12A1', nan]	['edema', 'Hypertensive disease', 'congestive heart failure', 'nephrotic syndrome', 'hepatic cirrhosis', 'chronic renal failure']
995	6-Aminocaproic Acid	0.00309175	['PLAT', 'PLG', 'LPA']	['hemorrhage']
996	probenecid	0.00308502	['SLC22A6', 'SLC22A11', 'PANX1', 'SLC22A8', 'SLCO1C1']	['Arthritis, Gouty', 'hyperuricemia', 'gout']
997	Albiglutide	0.00308436	['GLP1R']	['Diabetes Mellitus, Non-Insulin-Dependent', 'hyperglycemia']
998	liraglutide	0.00308436	['GLP1R']	['Diabetes Mellitus, Non-Insulin-Dependent', 'obesity', 'hyperglycemia', 'diabetes mellitus']
999	Dulaglutide	0.00308436	['GLP1R']	['Diabetes Mellitus, Non-Insulin-Dependent', 'hyperglycemia']
1000	Lixisenatide	0.00308436	['GLP1R']	['Diabetes Mellitus, Non-Insulin-Dependent', 'hyperglycemia']
1001	exenatide	0.00308436	['GLP1R']	['hyperglycemia', 'diabetes mellitus']
1002	buphenine	0.0030792	['IFNAR2', 'ADRB2', 'CACNA1I']	['Premature Obstetric Labor', "Raynaud's disease"]
1003	thiopental	0.00307678	['GRIK2', 'CHRM3', 'CHRNA7', 'GRIA2', 'GRIK5', 'CHRNA4', 'GABRA1', 'GABRA4', 'FAAH', 'GABRA2', 'GABRA3', 'GABRA6', 'GABRA5']	['epilepsy', 'Intracranial Hypertension']
1004	propacetamol	0.00307204	['TRPV1', 'PTGS2', 'PTGS1', 'CNR1']	['fever']
1005	Pentobarbital	0.00306992	['GRIK2', 'GABRD', 'GRIN1', 'NR1I2', 'GRIN2B', 'CHRNA7', 'GABRB3', 'GRIA2', 'GRIN3B', 'GRIN3A', 'CHRNA4', 'GABRA1', 'GABRA4', 'GRIN2C', 'GABRA2', 'GABRA3', 'GABRA6', 'GABRB1', 'GRIN2D', 'GABRE', 'GABRA5', nan, nan, nan, 'GABRG3', 'GABRG1']	['epilepsy', 'status epilepticus', 'Cerebral Ischemia', 'Sleeplessness']
1006	metoclopramide	0.00306639	['DRD2', 'ACHE', 'CHRM1', 'HTR3A', 'HTR4']	['gastroesophageal reflux disease (GERD)', 'gastroparesis', 'nausea', 'vomiting']
1007	ethinamate	0.00306409	['CA1', 'CA2']	['Sleeplessness', 'Sleep Initiation And Maintenance Disorders']
1008	APROBARBITAL	0.00306324	['GRIK2', 'CHRNA7', 'GRIA2', 'CHRNA4', 'GABRA1', 'GABRA4', 'GABRA2', 'GABRA3', 'GABRA6', 'GABRA5']	['Sleeplessness', 'Sleep Initiation And Maintenance Disorders']
1009	Butethal	0.00306324	['GRIK2', 'CHRNA7', 'GRIA2', 'CHRNA4', 'GABRA1', 'GABRA4', 'GABRA2', 'GABRA3', 'GABRA6', 'GABRA5']	['Sleeplessness']
1010	Amobarbital	0.00306324	['GRIK2', 'CHRNA7', 'GRIA2', 'CHRNA4', 'GABRA1', 'GABRA4', 'GABRA2', 'GABRA3', 'GABRA6', 'GABRA5']	['epilepsy', 'Sleeplessness', 'status epilepticus', 'Sleep Initiation And Maintenance Disorders']
1011	Nitric Oxide	0.00306146	['IDO1', 'GUCY1A2', 'MT1A']	['Persistent Fetal Circulation Syndrome', 'Pulmonary Hypertension', 'asthma', 'Respiratory Distress Syndrome, Newborn']
1012	eslicarbazepine-acetate	0.00306083	['SCN3A', 'P2RX4', 'SCN1A', 'SCN5A', 'SCN4A', 'SCN8A', 'SCN10A', 'SCN2A']	['epilepsy', 'seizures']
1013	tiagabine	0.00306	['SLC6A1']	['Simple Partial Seizures', 'epilepsy', 'seizures']
1014	Hesperetin	0.00305739	['MTTP', 'SHBG', 'SOAT2', 'SOAT1']	['hyperlipidemia']
1015	losartan	0.00305634	['AGTR1']	['diabetic nephropathy', 'Hypertensive disease', 'Cardiac Arrhythmia', 'congestive heart failure', 'Ventricular Dysfunction, Left']
1016	eprosartan	0.00305634	['AGTR1']	['Hypertensive disease', 'congestive heart failure', 'diabetic nephropathy', 'Ventricular Dysfunction, Left']
1017	valsartan	0.00305634	['AGTR1']	['Hypertensive disease', 'diabetic nephropathy', 'congestive heart failure', 'Ventricular Dysfunction, Left']
1018	candesartan	0.00305634	['AGTR1']	['congestive heart failure']
1019	olmesartan	0.00305634	['AGTR1']	['Hypertensive disease', 'diabetic nephropathy', 'congestive heart failure', 'Ventricular Dysfunction, Left']
1020	fimasartan	0.00305634	['AGTR1']	['Hypertensive disease', 'congestive heart failure']
1021	ivabradine	0.00305367	['HCN1', 'HCN2', 'HCN3', 'HCN4']	['angina pectoris']
1022	SULPIRIDE	0.00305189	['CA1', 'CA2', 'DRD3', 'DRD2', 'CA12', 'CA3']	['schizophrenia', 'gastroesophageal reflux disease (GERD)', 'Peptic Ulcer', 'anxiety', 'vertigo', 'irritable bowel syndrome']
1023	Nafcillin	0.00305092	['SLC22A6', 'CYP1A2', 'CYP3A4']	['Staphylococcal Infections', 'Infection of bone', 'Cellulitis', 'Bacterial Endocarditis', 'Osteomyelitis', 'Septicemia']
1024	Alirocumab	0.00305008	['PCSK9']	['hypercholesterolemia', 'atherosclerosis', 'hyperlipidemia']
1025	alefacept	0.00304731	['CD2', 'FCGR2A', 'FCGR1A', 'FCGR3B', 'FCGR3A', 'C1QA', 'C1R', 'FCGR2B', 'C1QB', 'C1QC', 'FCGR2C']	['psoriasis']
1026	lansoprazole	0.0030463	['MAPT', 'ATP4A', 'ATP4B']	['Duodenal Ulcer', 'Gastric Ulcer', 'Zollinger-Ellison syndrome', 'gastroesophageal reflux disease (GERD)', 'Peptic Ulcer', 'Ulcer', 'Gastrointestinal Hemorrhage', 'Esophagitis', 'heartburn']
1027	gemcitabine	0.00304354	['RRM1', 'RRM2', 'TYMS', 'CMPK1']	['Non-Small Cell Lung Carcinoma', 'Adenocarcinoma Pancreas', 'Malignant Neoplasm Of Ovary', 'Carcinoma, Pancreatic Ductal']
1028	tropisetron	0.00304232	['GLRB', 'GLRA2', 'HTR3A', 'HTR4']	['nausea', 'vomiting']
1029	seratrodast	0.00303856	['TBXA2R']	['asthma']
1030	Gemtuzumab ozogamicin	0.00303666	['FCGR2A', 'FCGR1A', 'C1S', 'FCGR3B', 'FCGR3A', 'C1QA', 'C1R', 'CD33', 'FCGR2B', 'C1QB', 'C1QC', 'FCGR2C']	['Leukemia, Myelocytic, Acute', 'Acute Myelomonocytic Leukemia']
1031	Dexfenfluramine	0.00302853	['HTR2C', 'SLC6A4']	['obesity']
1032	fludarabine	0.00302724	['POLA1', 'RRM1', 'RRM2', 'DCK', 'ADA']	['chronic lymphocytic leukemia (CLL)', 'non-Hodgkin lymphoma (NHL)']
1033	METHOXY POLYETHYLENE GLYCOL-EPOETIN BETA	0.00302613	['EPOR']	['anemia']
1034	PEGINESATIDE	0.00302613	['EPOR']	['anemia']
1035	Erythropoietin	0.00302613	['EPOR']	['anemia']
1036	Darbepoetin alfa	0.00302613	['EPOR']	['anemia']
1037	amlodipine	0.00302107	['CACNA1C', 'CACNA1F', 'CA1', 'CACNA1B', 'CACNA1S', 'CACNA1D', 'SMPD1', 'CACNB1', 'CACNA2D1', 'CACNB2', 'CACNA2D3']	['stroke', 'Hypertensive disease', 'angina pectoris', 'coronary artery disease (CAD)']
1038	febuxostat	0.0030208	['XDH']	['hyperuricemia', 'gout']
1039	topiroxostat	0.0030208	['XDH']	['gout', 'hyperuricemia']
1040	allopurinol	0.0030208	['XDH']	['gout', 'Arthritis, Gouty', 'hyperuricemia', 'Leukemia', 'Lymphoma', 'kidney stones']
1041	Gentamicins	0.0030179	['LRP2', 'DHFR']	['Infection of bone', 'Cholangitis', 'Dacryocystitis', 'peritonitis', 'Escherichia coli Infections', 'Paronychia Inflammation', 'Septicemia']
1042	aminoglutethimide	0.00301491	['CYP11A1', 'CYP19A1']	["Cushing's syndrome", 'Mammary Neoplasms', 'Neoplasms, Hormone-Dependent', 'Prostatic Neoplasms']
1043	etidronic-acid	0.0030133	['PTPRS', 'ATP6V1A']	['Osteitis Deformans', 'heterotopic ossification', 'hypercalcemia']
1044	chlorothiazide	0.00300984	['CA1', 'CA2', 'CA4', nan]	['edema', 'Hypertensive disease', 'congestive heart failure', 'nephrotic syndrome']
1045	hydrochlorothiazide	0.00300864	['CA1', 'CA2', 'CA9', 'CA12', 'CA4', 'KCNMA1', nan]	['Hypertensive disease', 'edema', 'congestive heart failure', 'nephrotic syndrome']
1046	acenocoumarol	0.00300702	['VKORC1']	['Thromboembolism', 'thrombosis', 'deep vein thrombosis (DVT)']
1047	phenprocoumon	0.00300702	['VKORC1']	['thrombosis', 'Myocardial Infarction', 'Thromboembolism', 'atrial fibrillation (AF)', 'Ischemic Stroke', 'pulmonary embolism (PE)', 'Venous Thrombosis']
1048	phenindione	0.00300702	['VKORC1']	['atrial fibrillation (AF)', 'Atrial Flutter', 'cardiomyopathy', 'pulmonary embolism (PE)', 'Thrombophilia', 'thrombosis', 'deep vein thrombosis (DVT)']
1049	barbital	0.00300538	['CHRNA7', 'GRIA2', 'GRIK5', 'CHRNA4', 'GABRA1', 'GABRA4', 'GABRA2', 'GABRA3', 'GABRA6', 'GABRA5']	['seizures']
1050	cevimeline	0.00300517	['CHRM3', 'CHRM1']	["sjogren's syndrome"]
1051	mepenzolate	0.00300517	['CHRM3', 'CHRM1']	['Gastric Ulcer', 'Peptic Ulcer']
1052	clidinium	0.00300517	['CHRM3', 'CHRM1']	['irritable bowel syndrome', 'Enterocolitis', 'Cardiac Arrhythmia', 'Peptic Ulcer']
1053	CROFELEMER	0.00299981	['CFTR', 'ANO1']	['Enterocolitis']
1054	Pentazocine	0.0029993	['OPRK1', 'OPRM1', 'SIGMAR1']	['Pain']
1055	Tositumomab	0.00299897	['FCGR2A', 'FCGR1A', 'FCGR3B', 'FCGR3A', 'C1QA', 'C1R', 'FCGR2B', 'C1QB', 'C1QC', 'FCGR2C', 'MS4A1']	['follicular lymphoma']
1056	ridogrel	0.00299879	['TBXA2R', 'TBXAS1']	['thrombosis']
1057	dorzolamide	0.00299715	['CA1', 'CA2', 'CA12', 'CA4', 'CA3', 'CA14']	['Glaucoma, Open-Angle', 'ocular hypertension', 'glaucoma']
1058	methazolamide	0.00299715	['CA1', 'CA2', 'CA12', 'CA4', 'CA3', 'CA14']	['Angle Closure Glaucoma', 'Glaucoma, Open-Angle', 'glaucoma']
1059	avatrombopag	0.00299639	['MPL', 'ABCG2', 'SLC22A8']	['hemorrhage', 'thrombocytopenia']
1060	tacrolimus	0.00299405	['FKBP1A']	['Dermatitis, Atopic', 'dermatitis']
1061	Romiplostim	0.00299049	['MPL']	['Immune Thrombocytopenic Purpura', 'hemorrhage']
1062	eltrombopag	0.00299049	['MPL']	['hemorrhage', 'anemia', 'thrombocytopenia']
1063	sulfamethoxazole	0.0029853	['GSTP1']	['prostatitis', 'Otitis Media', 'pneumonia', 'enteritis']
1064	isradipine	0.00296689	['CACNA1C', 'CACNA1F', 'CACNA1S', 'CACNA1H', 'CACNA1D', 'CACNA2D1', 'CACNA2D2', 'CACNB2']	['Hypertensive disease', 'Essential Hypertension']
1065	paracetamol	0.00296668	['TRPV1', 'PTGS2', 'GSTP1', 'PTGS1', 'FAAH']	['Pain', 'Back Pain', 'Migraine Disorders', 'joint pain', 'fever', 'Allergic Rhinitis (Disorder)', 'Arthritis', 'Dysmenorrhea']
1066	Interferon beta-1b	0.00296547	['IFNAR1', 'IFNAR2']	['Multiple Sclerosis, Relapsing-Remitting', 'multiple sclerosis', 'Brain Neoplasms', 'hepatocellular carcinoma (HCC)', 'renal cell carcinoma (RCC)', 'Colorectal Neoplasms', 'Hemangioma', 'Hepatitis C, Chronic', 'hypereosinophilic syndrome (HES)', 'hairy cell leukemia', 'macular degeneration', 'melanoma', 'multiple myeloma', 'Mycosis Fungoides', 'Kaposi sarcoma', 'Sezary Syndrome', 'Skin Neoplasms…
1067	Peginterferon alfa-2a	0.00296547	['IFNAR1', 'IFNAR2']	['Hepatitis C, Chronic', 'Hepatitis B, Chronic', "Aids With Kaposi'S Sarcoma", 'hairy cell leukemia', 'melanoma', 'Brain Neoplasms', 'hepatocellular carcinoma (HCC)', 'renal cell carcinoma (RCC)', 'Colorectal Neoplasms', 'Hemangioma', 'hypereosinophilic syndrome (HES)', 'macular degeneration', 'multiple myeloma', 'Mycosis Fungoides', 'Kaposi sarcoma', 'Sezary Syndrome', 'Skin Neoplasms', 'skin ul…
1068	INTERFERON BETA-1A,RECOMBINANT	0.00296547	['IFNAR1', 'IFNAR2']	['Multiple Sclerosis, Relapsing-Remitting', 'Brain Neoplasms', 'hepatocellular carcinoma (HCC)', 'renal cell carcinoma (RCC)', 'Colorectal Neoplasms', 'Hemangioma', 'Hepatitis C, Chronic', 'hypereosinophilic syndrome (HES)', 'hairy cell leukemia', 'macular degeneration', 'melanoma', 'multiple myeloma', 'Mycosis Fungoides', 'Kaposi sarcoma', 'Sezary Syndrome', 'Skin Neoplasms', 'skin ulcer', 'Thro…
1069	Interferon Alfa-2a	0.00296547	['IFNAR1', 'IFNAR2']	['Brain Neoplasms', 'hepatocellular carcinoma (HCC)', 'renal cell carcinoma (RCC)', 'Colorectal Neoplasms', 'Hemangioma', 'Hepatitis C, Chronic', 'hypereosinophilic syndrome (HES)', 'hairy cell leukemia', 'macular degeneration', 'melanoma', 'multiple myeloma', 'Mycosis Fungoides', 'Kaposi sarcoma', 'Sezary Syndrome', 'Skin Neoplasms', 'skin ulcer', 'Thrombocythemia, Essential']
1070	Peginterferon alfa-2b	0.00296547	['IFNAR1', 'IFNAR2']	['Hepatitis C, Chronic', 'Brain Neoplasms', 'hepatocellular carcinoma (HCC)', 'renal cell carcinoma (RCC)', 'Colorectal Neoplasms', 'Hemangioma', 'hypereosinophilic syndrome (HES)', 'hairy cell leukemia', 'macular degeneration', 'melanoma', 'multiple myeloma', 'Mycosis Fungoides', 'Kaposi sarcoma', 'Sezary Syndrome', 'Skin Neoplasms', 'skin ulcer', 'Thrombocythemia, Essential']
1071	sapropterin	0.00296537	['NOS3', 'PAH', 'TPH1', 'TH']	['Classical phenylketonuria', 'hyperphenylalaninemia (HPA)']
1072	lubiprostone	0.00296506	['CLCN2']	['constipation', 'irritable bowel syndrome']
1073	efalizumab	0.00296443	['FCGR2A', 'FCGR1A', 'FCGR3B', 'FCGR3A', 'ITGAL', 'C1QA', 'C1R', 'FCGR2B', 'C1QB', 'C1QC', 'FCGR2C']	['psoriasis']
1074	Rituximab	0.00296039	['FCGR2A', 'FCGR1A', 'C1S', 'FCGR3B', 'FCGR3A', 'C1QA', 'C1R', 'FCGR2B', 'C1QB', 'C1QC', 'FCGR2C', 'MS4A1']	['non-Hodgkin lymphoma (NHL)', 'chronic lymphocytic leukemia (CLL)', 'rheumatoid arthritis', 'B-Cell Lymphomas']
1075	Ibritumomab tiuxetan	0.00296039	['FCGR2A', 'FCGR1A', 'C1S', 'FCGR3B', 'FCGR3A', 'C1QA', 'C1R', 'FCGR2B', 'C1QB', 'C1QC', 'FCGR2C', 'MS4A1']	['follicular lymphoma', 'B-Cell Lymphomas', 'non-Hodgkin lymphoma (NHL)']
1076	Talbutal	0.00296027	['GRIK2', 'GABRD', 'CHRNA7', 'GABRB3', 'GRIA2', 'CHRNA4', 'GABRA1', 'GABRA4', 'GABRA2', 'GABRA3', 'GABRA6', 'GABRB1', 'GABRE', 'GABRA5', nan, nan, 'GABRG3', 'GABRG1']	['Sleeplessness']
1077	butabarbital	0.00296027	['GRIK2', 'GABRD', 'CHRNA7', 'GABRB3', 'GRIA2', 'CHRNA4', 'GABRA1', 'GABRA4', 'GABRA2', 'GABRA3', 'GABRA6', 'GABRB1', 'GABRE', 'GABRA5', nan, nan, 'GABRG3', 'GABRG1']	['Dysuria', 'Sleeplessness', 'Sleep Initiation And Maintenance Disorders']
1078	Sulodexide	0.00295647	['SERPIND1', 'SERPINC1']	['diabetic nephropathy', 'Diabetic Neuropathies', 'thrombosis']
1079	Ancrod	0.00295235	['FGA']	['thrombosis']
1080	rasagiline	0.00294008	['BCL2', 'MAOB']	["Parkinson's Disease"]
1081	butalbital	0.00293835	['GRIK2', 'GABRD', 'CHRNA7', 'GABRB3', 'GRIA2', 'GRIK5', 'CHRNA4', 'GABRA1', 'GABRA4', 'GABRA2', 'GABRA3', 'GABRA6', 'GABRB1', 'GABRE', 'GABRA5', nan, nan, 'GABRG3', 'GABRG1']	['Migraine Disorders', 'headache']
1082	phenelzine	0.00293758	['GAD2', 'SLC6A3', 'SLC6A4', 'GPT2', 'MAOA', 'SLC6A2', 'GPT', 'ABAT', 'AOC3', 'MAOB']	['Depressive disorder']
1083	azosemide	0.00293435	['SLC12A2', 'SLC12A1']	['edema']
1084	piretanide	0.00293435	['SLC12A2', 'SLC12A1']	['edema']
1085	benzthiazide	0.00293227	['CA1', 'CA2', 'CA9', 'CA12', 'CA4', nan]	['edema', 'congestive heart failure', 'nephrotic syndrome']
1086	domperidone	0.00292932	['DRD3', 'DRD2']	['Nausea and vomiting']
1087	metharbital	0.00292575	['GABRD', 'CHRNA7', 'GABRB3', 'GRIA2', 'GRIK5', 'CHRNA4', 'GABRA1', 'GABRA4', 'GABRA2', 'GABRA3', 'GABRA6', 'GABRB1', 'GABRE', 'GABRA5', nan, nan, 'GABRG3', 'GABRG1']	['epilepsy']
1088	cyanocobalamin	0.00292491	['MTR', 'MTRR', 'MMAA', 'MMACHC', 'MTHFR', 'MUT']	['Iron Deficiency Anemia', 'Vitamin B 12 Deficiency', 'Diabetic Neuropathies', 'multiple sclerosis', 'Intrinsic Factor Deficiency', 'anemia', 'celiac disease']
1089	resorcinol	0.00291955	['CA2', 'CA12', 'PTGS1', 'CA14', 'TPO']	['rosacea', 'keratosis', 'Acne', 'eczema', 'psoriasis', 'seborrheic dermatitis']
1090	mestinon	0.0029173	['ACHE', 'BCHE', 'ALB']	['myasthenia gravis']
1091	dapagliflozin	0.00291701	['SLC5A1', 'SLC5A2']	['Diabetes Mellitus, Non-Insulin-Dependent', 'hyperglycemia', 'diabetes mellitus']
1092	canagliflozin	0.00291701	['SLC5A1', 'SLC5A2']	['Diabetes Mellitus, Non-Insulin-Dependent', 'hyperglycemia', 'diabetes mellitus']
1093	empagliflozin	0.00291701	['SLC5A1', 'SLC5A2']	['Diabetes Mellitus, Non-Insulin-Dependent', 'hyperglycemia', 'diabetes mellitus']
1094	Secobarbital	0.00291443	['GRIK2', 'GRIN1', 'GRIN2B', 'CHRNA7', 'GRIA2', 'GRIN3B', 'GRIN3A', 'CHRNA4', 'GABRA1', 'GABRA4', 'GRIN2C', 'GABRA2', 'GABRA3', 'GABRA6', 'GRIN2D', 'GABRA5', nan]	['epilepsy', 'status epilepticus', 'Sleeplessness', 'Sleep Initiation And Maintenance Disorders']
1095	palivizumab	0.00291312	['FCGR2A', 'FCGR1A', 'FCGR3B', 'FCGR3A', 'C1QA', 'C1R', 'FCGR2B', 'C1QB', 'C1QC', 'FCGR2C']	['Bronchopulmonary Dysplasia', 'Premature Birth']
1096	pentoxifylline	0.00291095	['PDE6D', 'PDE4D', 'PDE9A', 'TNF', 'ADORA2A', 'PDE6G', 'PDE4A', 'ADORA1', 'ADRA2B', 'ADORA2B', 'NT5E', 'PDE4B', 'PDE1B', 'PDE7B', 'PDE3B', 'PDE6B', 'PDE10A', 'PDE6H', 'PDE6A', 'PDE3A', 'PDE4C', 'PDE2A', 'PDE7A', 'PDE8A', 'PDE8B', 'PDE1C', 'PDE5A', nan, 'PDE6C']	['Peripheral Vascular Diseases', 'Intermittent Claudication', 'Peripheral Arterial Occlusive Disease', 'Brain Ischemia', 'stroke', 'Diabetic Angiopathies', 'Diabetic Neuropathies', 'Gangrene', 'thrombosis', 'Vasculitis']
1097	ocrelizumab	0.00290833	['MS4A1']	['rheumatoid arthritis']
1098	ofatumumab	0.00290833	['MS4A1']	['chronic lymphocytic leukemia (CLL)']
1099	obinutuzumab	0.00290833	['MS4A1']	['chronic lymphocytic leukemia (CLL)', 'Lymphoma']
1100	lumacaftor	0.00290385	['CFTR']	['cystic fibrosis']
1101	ivacaftor	0.00290385	['CFTR']	['cystic fibrosis']
1102	tezacaftor	0.00290385	['CFTR']	['cystic fibrosis']
1103	CONESTAT ALFA	0.00290344	['F2', 'PLAT', 'KLKB1', 'C1S', 'F12', 'C1R', 'F11']	['Hereditary C1 esterase inhibitor deficiency - deficient factor', 'Angioedemas, Hereditary']
1104	tetrabenazine	0.00290115	['DRD2', 'SLC18A2', 'SLC18A1']	['Chorea', "Huntington's disease", 'Movement Disorders']
1105	aliskiren-hemifumarate	0.00289804	['REN']	['Hypertensive disease', 'Essential Hypertension']
1106	Remikiren	0.00289804	['REN']	['Heart Failure']
1107	trientine	0.00289654	['CA14']	['renal cell carcinoma (RCC)', "Wilson's disease"]
1108	vigabatrin	0.00289532	['GABBR1', 'ABAT', 'SLC32A1']	['Infantile Spasms', 'seizures', 'spasms']
1109	primidone	0.00289409	['GRIK2', 'GABRD', 'CHRNA7', 'GABRB3', 'GRIA2', 'GRIK5', 'SCN3A', 'SCN1A', 'SCN5A', 'CHRNA4', 'GABRA1', 'GABRA4', 'SCN4A', 'SCN8A', 'GABRA2', 'GABRA3', 'GABRA6', 'GABRB1', 'GABRE', 'GABRA5', nan, 'SCN10A', nan, 'SCN2A', 'GABRG3', 'GABRG1']	['Simple Partial Seizures', 'epilepsy', 'Tonic - clonic seizures', 'Tonic-Clonic Epilepsy', 'Lennox-Gastaut Syndrome', 'Epilepsy, Temporal Lobe', 'seizures']
1110	isoflurophate	0.00289241	['TF', 'ACHE', 'BCHE']	['glaucoma', 'Strabismus']
1111	dantrolene	0.00288779	['RYR1', 'RYR3']	['Malignant Hyperpyrexia Due To Anesthesia', 'Muscle Spasticity', 'Cerebral Infarction', 'Cerebral Palsy', 'multiple sclerosis', 'spasms']
1112	coenzyme Q10	0.00288732	['NDUFV3', 'SDHA']	['congestive heart failure', "Huntington's disease", 'hyperlipidemia']
1113	ataluren	0.00288043	['DMD']	['duchenne muscular dystrophy (DMD)', 'cystic fibrosis']
1114	minoxidil	0.00287947	['KCNJ1', 'ABCC9', 'KCNJ11', 'REN', 'KCNJ8', 'PTGS1', 'KCNJ10']	['Hypertensive disease', 'Alopecia', 'Malignant Hypertension']
1115	tetracaine	0.00287884	['RYR1', 'RYR2', 'SCN3A', 'SCN1A', 'SCN5A', 'SCN4A', 'SCN8A', 'SCN10A', 'SCN2A']	['Pruritus']
1116	chlorzoxazone	0.00286907	['KCNN4', 'KCNMA1']	['Muscle Spasticity', 'Myositis']
1117	methocarbamol	0.00286528	['CA1']	['Muscle Spasticity', 'Myositis']
1118	nimesulide	0.00285515	['LTF', 'PTGS2', 'PTGS1', 'PLA2G2E']	['osteoarthritis']
1119	topiramate	0.00285456	['GRIK1', 'GRIA1', 'GABRD', 'CA1', 'CA2', 'GABRB3', 'GRIA2', 'GRIA3', 'GRIK5', 'CA12', 'GRIA4', 'SCN3A', 'CA4', 'SCN1A', 'SCN5A', 'GABRA1', 'GABRA4', 'GRIK3', 'SCN4A', 'SCN8A', 'GABRA2', 'GABRA3', 'GABRA6', 'GABRB1', 'GRIK4', 'CA3', 'GABRE', 'GABRA5', nan, 'SCN10A', nan, 'SCN2A', 'GABRG3', 'GABRG1']	['Tonic-Clonic Epilepsy', 'Lennox-Gastaut Syndrome', 'Simple Partial Seizures', 'Migraine Disorders', 'obesity', 'Infantile Spasms', 'epilepsy']
1120	pralatrexate	0.00285378	['DHFR', 'TYMS']	['peripheral T-cell lymphoma (PTCL)']
1121	trimethoprim	0.00285378	['DHFR', 'TYMS']	['Urinary tract infection', 'pneumonia', 'pyelonephritis', 'sinusitis', 'diarrhea']
1122	glycolic acid	0.00285297	['G6PD']	['keratosis']
1123	Sucroferric Oxyhydroxide	0.00284987	['HBA2']	['Hyperphosphatemia', 'Iron Deficiency Anemia', 'anemia']
1124	Icatibant	0.00284952	['BDKRB2', 'ANPEP']	['Angioedemas, Hereditary', 'angioedema']
1125	indapamide	0.00283621	['KCNQ1', 'KCNE1', nan]	['Hypertensive disease', 'edema', 'congestive heart failure', 'nephrotic syndrome']
1126	carisoprodol	0.00283373	['CYP2C19', 'GABRA1', nan, nan]	['Back Pain', 'Muscle Spasticity', 'Myositis']
1127	amoxicillin	0.00283048	['SLC22A6', 'CYP2C19', 'SLC15A2', 'SLC15A1']	['Lower respiratory tract infection', 'Streptococcal Pneumonia', 'Escherichia coli Infections', 'Urinary tract infection', 'Duodenal Ulcer', 'Otitis Media', 'sinusitis']
1128	diclofenamide	0.00282943	['CA1', 'CA2', 'CA12', 'CA4', 'CA3']	['Glaucoma, Open-Angle', 'Angle Closure Glaucoma', 'glaucoma', 'epilepsy']
1129	vindesine	0.00282472	['TUBB1', 'TUBB2A']	['chronic myeloid leukemia (CML)', 'melanoma', 'Acute Lymphocytic Leukemia', 'Acute Leukemia', "Hodgkin's lymphoma", 'Lymphoma']
1130	disulfiram	0.00282394	['ALDH2', 'DBH']	['Alcoholic Intoxication, Chronic']
1131	thiocolchicoside	0.00282015	['GABRD', 'GABRB3', 'GLRB', 'GABRA1', 'GABRA4', 'GABRA2', 'GABRA3', 'GABRA6', 'GABRB1', 'GABRE', 'GABRA5', nan, nan, nan, 'GABRG3', 'GABRG1']	['Muscle Spasticity']
1132	Enflurane	0.00281867	['GRIA1', 'GABRD', 'KCNN4', 'KCNA1', 'GABRB3', 'GLRB', 'GABRA1', 'GABRA4', 'ATP2C1', 'GABRA2', 'GABRA3', 'GABRA6', 'GABRB1', 'GABRE', 'GABRA5', nan, nan, 'ATP5F1D', 'GABRG3', 'GABRG1']	['Premature Ventricular Contractions']
1133	THROMBOMODULIN ALFA	0.00280912	['F2', 'F5']	['thrombosis']
1134	sertraline	0.0028088	['PGRMC1', 'SLC6A3', 'SLC6A4', 'SIGMAR1']	['Depressive disorder', 'obsessive compulsive disorder (OCD)', 'panic disorders']
1135	clonazepam	0.00280628	['GABRD', 'NR1I2', 'GABRB3', 'GABRA1', 'GABRA4', 'TSPO', 'GABRA2', 'GABRA3', 'GABRA6', 'GABRB1', 'GABRE', 'GABRA5', nan, nan, 'GABRG3', 'GABRG1']	['Epileptic drop attack', 'panic disorders', 'Absence Epilepsy', 'Lennox-Gastaut Syndrome', 'Epilepsies, Myoclonic', 'Atypical Absence Seizure', 'restless leg syndrome', 'epilepsy', 'seizures']
1136	erythromycin	0.00280528	['KCNH2', 'MLNR', 'ALB']	['Streptococcal Pneumonia', 'meningitis', 'Cholangitis', 'Infection of bone', 'Urinary tract infection', 'gastroenteritis', 'Acne']
1137	tofisopam	0.00280164	['PDE4A', 'CYP3A4', 'PDE10A', 'PDE3A', 'PDE2A']	['Alcohol Withdrawal Syndrome', 'anxiety']
1138	montelukast	0.00279672	['ALOX5', 'CYSLTR1']	['Allergic Rhinitis (Disorder)', 'Cardiac Arrhythmia', 'asthma', 'Rhinitis, Allergic, Perennial']
1139	griseofulvin	0.00279455	['KRT12']	['onychomycosis']
1140	zaleplon	0.00279189	['GABRA1', 'TSPO', 'GABRB1', nan]	['Sleep Initiation And Maintenance Disorders', 'Sleeplessness']
1141	hydroxyurea	0.00278707	['RRM1', 'RRM2', 'RRM2B']	['Cancer Of Head And Neck', 'chronic myeloid leukemia (CML)', 'Malignant Neoplasm Of Ovary', 'Anemia, Sickle Cell', 'melanoma', 'head and neck squamous cell carcinoma (HNSCC)', 'Brain Neoplasms', 'Non-Small Cell Lung Carcinoma', 'renal cell carcinoma (RCC)', 'Head And Neck Neoplasms', 'hypereosinophilic syndrome (HES)', 'Leukocytosis', 'Ovarian Neoplasm', 'polycythemia vera', 'Prostatic Neoplasms…
1142	perampanel	0.00278583	['GRIA1', 'GRIA2', 'GRIA3', 'GRIA4']	['epilepsy', 'seizures']
1143	brivaracetam	0.00278392	['SCN1B', 'SCN3A', 'SCN1A', 'SCN5A', 'SCN4A', 'SCN8A', 'SCN2B', 'SCN3B', 'SCN10A', 'SCN2A', nan, 'SCN4B']	['epilepsy', 'Essential Tremor', 'seizures']
1144	Digitoxin	0.0027825	['ATP1A1']	['Cardiac Arrhythmia', 'congestive heart failure', 'Heart Failure', 'atrial fibrillation (AF)', 'Atrial Flutter', 'Shock, Cardiogenic', 'Supraventricular Tachycardia']
1145	almitrine	0.0027825	['ATP1A1']	['Chronic Obstructive Airway Disease', 'respiratory depression']
1146	MAGNESIUM	0.0027825	['ATP1A1']	['Magnesium Deficiency']
1147	bretylium	0.0027825	['ATP1A1']	['ventricular fibrillation (VF)', 'ventricular arrhythmias', 'Cardiac Arrhythmia', 'ventricular tachycardia (VT)']
1148	digoxin	0.0027825	['ATP1A1']	['atrial fibrillation (AF)', 'Cardiac Arrhythmia', 'congestive heart failure', 'Heart Failure', 'Atrial Flutter', 'Shock, Cardiogenic', 'Supraventricular Tachycardia']
1149	ciclopirox	0.0027825	['ATP1A1']	['onychomycosis', 'seborrheic dermatitis']
1150	MAGNESIUM ACETATE	0.0027825	['ATP1A1']	['Magnesium Deficiency']
1151	Benzatropine	0.00278163	['SLC6A3', 'CHRM1', 'HRH1']	['Extrapyramidal Disorders', "Parkinson's Disease", 'Parkinsonian Disorders', 'Dyskinetic Syndrome']
1152	nisoldipine	0.00278043	['CACNA1C', 'CACNA1F', 'CACNA1S', 'CACNA1D', 'CACNA2D1', 'CACNB2']	['Hypertensive disease']
1153	eplerenone	0.00277857	[nan]	['Hypertensive disease', 'hyperaldosteronism', 'congestive heart failure']
1154	potassium-canrenoate	0.00277857	[nan]	['hyperaldosteronism', 'edema']
1155	Lanreotide	0.00277841	['SSTR2', nan]	['acromegaly']
1156	Trimetrexate	0.00276519	['DHFR']	['Malignant Tumor Of Colon']
1157	dapsone	0.00276519	['DHFR']	['Acne']
1158	methotrexate	0.00276519	['DHFR']	['psoriasis', 'Cancer Of Head And Neck', 'Mycosis Fungoides', 'non-Hodgkin lymphoma (NHL)', 'Acute Lymphocytic Leukemia', "Burkitt's lymphoma", 'rheumatoid arthritis', 'hydatidiform mole', 'Mammary Neoplasms', 'Esophageal Neoplasms', 'Leukemia', 'Lung Neoplasms', 'osteosarcoma', 'Stomach Neoplasms', 'Testicular Neoplasms']
1159	rufinamide	0.00276317	['SCN3A', 'SCN1A', 'SCN5A', 'SCN4A', 'SCN8A', 'GRM5', 'SCN10A', 'SCN2A']	['Lennox-Gastaut Syndrome', 'epilepsy', 'seizures']
1160	guselkumab	0.00275813	['IL23A']	['psoriasis']
1161	cimetropium	0.00275252	['CHRM1']	['irritable bowel syndrome']
1162	trospium	0.00275252	['CHRM1']	['Increased frequency of micturition', 'Urgency of micturition', 'Overactive Bladder', 'urinary incontinence']
1163	mebeverine	0.00275252	['CHRM1']	['irritable bowel syndrome']
1164	cyclopentolate	0.00275252	['CHRM1']	['Mydriasis']
1165	Cycrimine	0.00275252	['CHRM1']	["Parkinson's Disease", 'Dyskinetic Syndrome']
1166	cleviprex	0.0027521	['CACNA1C', 'CACNA1F', 'CACNA1S', 'CACNA1D']	['Hypertensive disease']
1167	citicoline	0.00275191	['ACHE', 'SLC1A2']	['stroke', "Alzheimer's disease", "Parkinson's Disease", 'attention-deficit/hyperactivity disorder (ADHD)', 'glaucoma']
1168	Dezocine	0.00274227	['OPRK1', 'OPRM1']	['Pain']
1169	carbetocin	0.00274222	['OXTR']	['Prader-Willi Syndrome', 'hemorrhage']
1170	Belimumab	0.00273743	['TNFSF13B']	['Lupus Erythematosus, Systemic']
1171	dipyridamole	0.00273661	['PDE6D', 'PDE4D', 'SLC29A1', 'PDE9A', 'PDE6G', 'PDE4A', 'RCAN1', 'ADA', 'ORM1', 'PDE4B', 'PDE1B', 'PDE7B', 'PDE3B', 'PDE6B', 'PDE10A', 'PDE6H', 'PDE6A', 'PDE3A', 'PDE4C', 'PDE2A', 'PDE7A', 'PDE8A', 'PDE8B', 'PDE1C', 'PDE5A', nan, 'PDE6C']	['atrial fibrillation (AF)', 'thrombosis', 'coronary artery disease (CAD)', 'peripheral artery disease (PAD)']
1172	chloramphenicol	0.00273523	['CD55']	['Meningococcal Meningitis', 'Rickettsia Infections', 'Acne', 'meningitis', 'fever']
1173	dyphylline	0.00273378	['PDE4D', 'ADORA2A', 'PDE4A', 'ADORA1', 'PDE4B', 'PDE7B', 'PDE3A', 'PDE4C', 'PDE7A']	['Pulmonary Emphysema', 'asthma', 'Bronchitis, Chronic']
1174	Dalbavancin	0.00273071	['PNLIP']	['Skin Diseases, Bacterial']
1175	cefotaxime	0.00272544	['SLC22A6', 'SLC22A11', 'SLC15A2', 'SLC22A8', 'SLC15A1', 'ALB']	['Infection of bone', 'peritonitis', 'Lower respiratory tract infection', 'Meningococcal Meningitis', 'meningitis', 'pyelonephritis']
1176	Ximelagatran	0.00272267	['F2']	['deep vein thrombosis (DVT)', 'thrombosis']
1177	bivalirudin	0.00272267	['F2']	['Angina, Unstable', 'thrombosis', 'angina pectoris']
1178	Lepirudin	0.00272267	['F2']	['Thromboembolism', 'Angina, Unstable', 'thrombosis']
1179	vismodegib	0.00272178	['SMOX', 'SMO']	['basal cell carcinoma (BCC)']
1180	sonidegib	0.00272178	['SMOX', 'SMO']	['basal cell carcinoma (BCC)']
1181	triamterene	0.00272171	['SCNN1G', 'SCNN1D', nan, nan]	['Hypertensive disease', 'edema', 'congestive heart failure', 'hepatic cirrhosis', 'nephrotic syndrome', 'hypokalemia']
1182	Gamma Hydroxybutyric Acid	0.00271908	['GABRB1', 'SLC52A2']	['Narcolepsy-Cataplexy Syndrome', 'narcolepsy']
1183	methantheline	0.00271904	['CHRM1', 'HRH2']	['Peptic Ulcer', 'Gastric Ulcer', 'urinary incontinence', 'gastritis', 'irritable bowel syndrome', 'pancreatitis', 'neurogenic bladder']
1184	itopride	0.00271796	['DRD2', 'CHRM3']	['gastroparesis', 'heartburn', 'nausea', 'vomiting', 'anorexia']
1185	phytonadione	0.00271676	['GGCX', 'BGLAP']	['hypocalcemia', 'osteoporosis', 'Hemorrhagic Disorders', 'vitamin K deficiency', 'hemorrhage']
1186	levosimendan	0.00271505	['TNNI3', 'KCNJ11', 'KCNJ8', 'PDE3A', 'TNNC1']	['congestive heart failure', 'Cardiac Arrhythmia']
1187	pravastatin	0.00271464	['HMGCR', 'SLCO1B1']	['stroke', 'Hyperlipoproteinemia Type Iii', 'hypercholesterolemia', 'hypertriglyceridemia', 'Hyperlipidemia, Familial Combined', 'arteriosclerosis', 'Myocardial Infarction', 'hyperlipidemia', 'Hyperlipoproteinemias']
1188	taurine	0.00271301	['GABRD', 'GABBR1', 'GRIN2B', 'GABRB3', 'GABRA1', 'GABRA4', 'GABRA2', 'GABRA3', 'GABRA6', 'GABRB1', 'GLRA2', 'GABRE', 'GABRA5', 'GLRA3', nan, nan, 'GABRG3', 'GABRG1']	['anxiety', 'Sleeplessness']
1189	nelarabine	0.00271151	['POLA1']	['Precursor T-Cell Lymphoblastic Leukemia-Lymphoma']
1190	torasemide	0.00270555	['SLC12A1']	['Hypertensive disease', 'edema', 'congestive heart failure', 'chronic renal failure', 'Kidney Failure, Acute', 'hepatic cirrhosis', 'nephrotic syndrome', 'Pulmonary Edema']
1191	Phenylbutazone	0.0027037	['PTGS2', 'PTGS1', 'PTGIS']	['ankylosing spondylitis']
1192	telbivudine	0.00269848	['TK2']	['Hepatitis B, Chronic']
1193	memantine	0.0026981	['GRIN1', 'DRD2', 'GRIN2B', 'GRIN3A', 'HTR3A', nan]	["Parkinson's Disease", "Alzheimer's disease", 'Dyskinetic Syndrome']
1194	fotemustine	0.00269806	['TXNRD1']	['melanoma']
1195	Tyloxapol	0.00269804	['LPL']	['Respiratory Distress Syndrome, Newborn', 'cystic fibrosis']
1196	retigabine	0.002685	['KCNQ1', 'KCNQ3', 'KCNQ2', 'KCNQ5', 'KCNQ4']	['epilepsy']
1197	pasireotide	0.0026836	['SSTR2', nan, nan, nan]	["Cushing's syndrome", 'acromegaly']
1198	octreotide	0.0026836	['SSTR2', nan, nan, nan]	['acromegaly', 'Malignant Carcinoid Syndrome', 'Adenoma', 'Pancreatic Neoplasm', 'Pituitary Neoplasms', 'diarrhea', 'carcinoid tumors']
1199	Idursulfase	0.00267872	['PLIN3']	['Mucopolysaccharidosis Ii']
1200	Galsulfase	0.00267872	['PLIN3']	['Mucopolysaccharidosis Vi']
1201	mazindol	0.00267812	['SLC6A3', 'SLC6A4', 'SLC6A2', 'SLC18A2']	['obesity', 'hyperlipidemia', 'duchenne muscular dystrophy (DMD)']
1202	acyclovir	0.00267622	['PPY']	['Herpes Encephalitis']
1203	Salicylic acid	0.00267006	['PTGS2', 'PTGS1', 'AKR1C1']	['Allergic Rhinitis (Disorder)', 'osteoarthritis', 'Hyperkeratosis', 'fever', 'seborrheic dermatitis', 'rheumatoid arthritis', 'Pain', 'Synovitis', 'Migraine Disorders', 'Back Pain', 'Myocardial Infarction', 'joint pain', 'keratosis', 'Acne', 'Ichthyoses', 'Pimples', 'Pityriasis Rubra Pilaris', 'psoriasis']
1204	mefenamic-acid	0.00266841	['PTGS2', 'KCNQ1', 'PTGS1', 'TRPM3']	['Dysmenorrhea', 'Pain', 'osteoarthritis', 'rheumatoid arthritis', 'Menorrhagia']
1205	eperisone	0.00266723	['CYP2J2']	['amyotrophic lateral sclerosis (ALS)', 'spasms']
1206	orphenadrine	0.00266049	['GRIN1', 'GRIN3B', 'GRIN3A', 'SLC6A2', 'GRIN2D', 'HRH1', 'SCN10A']	['Muscle Spasticity', 'Parkinsonian Disorders', 'Dyskinetic Syndrome', "Parkinson's Disease", 'Myositis', 'muscle pain']
1207	vernakalant	0.00265972	['KCNH2', 'KCNA5', 'SCN5A', 'KCND3']	['Cardiac Arrhythmia', 'atrial fibrillation (AF)']
1208	stiripentol	0.00265932	['GABRD', 'GABRB3', 'LDHB', 'LDHA', 'GABRA1', 'GABRA4', 'GABRA2', 'GABRA3', 'GABRA6', 'GABRB1', 'GABRE', 'GABRA5', nan, nan, 'GABRG3', 'GABRG1']	['Epilepsies, Myoclonic', 'Infantile Severe Myoclonic Epilepsy', 'epilepsy']
1209	etomidate	0.00265482	['GABRD', 'GABRB3', 'ADRA2B', 'GABRA1', 'GABRA4', 'GABRA2', 'GABRA3', 'GABRA6', 'GABRB1', 'GABRE', 'GABRA5', nan, nan, 'GABRG3', 'GABRG1']	['Brain Ischemia', 'status epilepticus']
1210	pinaverium	0.00265016	['CACNA1C', 'CACNA1S']	['irritable bowel syndrome']
1211	milrinone	0.00264807	['PDE3B', 'PDE3A', 'PDE2A', 'PDE5A']	['congestive heart failure']
1212	zoledronic-acid	0.00264741	['FDPS', 'GGPS1']	['osteoporosis', 'Osteitis Deformans', 'Osteoporosis, Postmenopausal', 'multiple myeloma', 'Bone Neoplasms', 'hypercalcemia']
1213	sipuleucel-T	0.00263423	['ACPP']	['Malignant Neoplasm Of Prostate']
1214	loratadine	0.00263256	['KCNH2', 'HRH1']	['Hay Fever', 'Nasal congestion (finding)', 'Allergic Rhinitis (Disorder)', 'urticaria', 'Hypersensitivity', 'Rhinitis, Allergic, Perennial']
1215	azelnidipine	0.00263115	['CACNA1C', 'CACNB1']	['Hypertensive disease']
1216	Spaglumic acid	0.00262959	['FOLH1']	['Allergy; Nasal']
1217	pitavastatin	0.00262565	['HMGCR']	['Hyperlipidemia, Familial Combined', 'hypercholesterolemia', 'hyperlipidemia']
1218	rosuvastatin	0.00262565	['HMGCR']	['stroke', 'Hyperlipidemia, Familial Combined', 'Familial hypercholesterolemia - homozygous', 'arteriosclerosis', 'hypercholesterolemia', 'hypertriglyceridemia', 'Hyperlipoproteinemia Type Iii', 'hyperlipidemia', 'dyslipidemia', 'atherosclerosis']
1219	fluvastatin	0.00262565	['HMGCR']	['Hyperlipidemia, Familial Combined', 'hypercholesterolemia', 'arteriosclerosis', 'Coronary Arteriosclerosis', 'dyslipidemia', 'hyperlipidemia', 'Hyperlipoproteinemias', 'congenital heart defects']
1220	nicorandil	0.00262432	['ABCC9', 'KCNJ11']	['Cardiac Arrhythmia', 'angina pectoris']
1221	acamprosate	0.00262429	['GABRD', 'GRIN1', 'GRIN2B', 'GABRB3', 'GRIN3B', 'GRIN3A', 'GABRA1', 'GABRA4', 'GRIN2C', 'GABRA2', 'GABRA3', 'GABRA6', 'GABRB1', 'GRM5', 'GRIN2D', 'GABRE', 'GABRA5', nan, nan, nan, 'GABRG3', 'GABRG1']	['Alcoholic Intoxication, Chronic']
1222	cimetidine	0.00262373	['SLC47A1', 'HRH2']	['Duodenal Ulcer', 'gastroesophageal reflux disease (GERD)', 'Zollinger-Ellison syndrome', 'heartburn', 'Mastocytosis, Systemic', 'Multiple Endocrine Neoplasia', 'Gastric Ulcer', 'Ulcer', 'Peptic Ulcer', 'Peptic Esophagitis', 'urticaria']
1223	carmustine	0.00262043	['GSR']	['multiple myeloma', "Hodgkin's lymphoma", 'Diffuse Large B-Cell Lymphoma', 'non-Hodgkin lymphoma (NHL)', 'Brain Neoplasms', 'Colonic Neoplasms', 'ependymoma', 'glioblastoma', 'Lung Neoplasms', 'medulloblastoma', 'melanoma', 'astrocytoma']
1224	ceftriaxone	0.00261998	['SLC22A6', 'SLC22A11', 'SLC22A8', 'SLC15A1']	['Meningococcal Meningitis', 'Lower respiratory tract infection', 'Escherichia coli Infections', 'Infection of bone', 'enteritis', 'Epididymitis', 'Otitis Media', 'peritonitis', 'pneumonia', 'meningitis']
1225	ketotifen	0.00260515	['PGD', 'PDE4D', 'PDE4A', 'PDE4B', 'PDE7B', 'PDE4C', 'PDE7A', 'PDE8A', 'PDE8B', 'HRH1']	['Hypersensitivity', 'Allergy; Nasal']
1226	milnacipran	0.00260034	['GRIN1', 'GRIN2B', 'GRIN3B', 'SLC6A4', 'GRIN3A', 'GRIN2C', 'SLC6A2', 'GRIN2D', nan]	['chronic pain']
1227	almotriptan	0.00259726	['HTR1B', 'HTR1D']	['Migraine Disorders']
1228	cilostazol	0.00259471	['PDE3B', 'PDE3A']	['Intermittent Claudication', 'asthma', 'thrombosis']
1229	atomoxetine	0.00258813	['GRIN1', 'GRIN2B', 'SLC6A3', 'GRIN3B', 'SLC6A4', 'GRIN3A', 'GRIN2C', 'SLC6A2', 'GRIN2D', nan]	['attention-deficit/hyperactivity disorder (ADHD)']
1230	Adinazolam	0.00258586	['GABRD', 'GABRB3', 'GABRA1', 'GABRR1', 'GABRA2', 'GABRA3', 'GABRB1', 'GABRE', 'GABRA5', 'GABRR2', nan, nan, 'GABRG3', 'GABRG1']	['status epilepticus']
1231	rabeprazole	0.00257829	['ATP4A']	['Multiple Endocrine Neoplasia', 'Zollinger-Ellison syndrome', 'Mastocytosis, Systemic', 'gastroesophageal reflux disease (GERD)', 'Duodenal Ulcer', 'Peptic Ulcer', 'Ulcer', 'Gastrointestinal Hemorrhage']
1232	pantoprazole	0.00257829	['ATP4A']	['Zollinger-Ellison syndrome', 'gastroesophageal reflux disease (GERD)', 'Multiple Endocrine Neoplasia', 'Peptic Ulcer', 'Ulcer', 'Esophagitis']
1233	esomeprazole	0.00257829	['ATP4A']	['Zollinger-Ellison syndrome', 'Peptic Esophagitis', 'gastroesophageal reflux disease (GERD)', 'Peptic Ulcer', 'Gastrointestinal Hemorrhage', 'Duodenal Ulcer', 'Esophagitis', 'Ulcer']
1234	diazepam	0.0025749	['GABRD', 'GABRB3', 'GABRA1', 'GABRA4', 'TSPO', 'GABRR1', 'ADRA1D', 'GABRA2', 'GABRA3', 'GABRA6', 'GABRB1', 'GABRE', 'GABRA5', 'GABRR2', nan, nan, 'GABRG3', 'GABRG1']	['Alcohol Withdrawal Delirium', 'status epilepticus', 'anxiety', 'Alcohol Withdrawal Syndrome', 'Muscle Spasticity', 'tremors']
1235	grapiprant	0.00257453	['PTGER4']	['osteoarthritis']
1236	dexlansoprazole	0.00257158	['ATP4A', 'ATP4B']	['gastroesophageal reflux disease (GERD)', 'Peptic Ulcer']
1237	flecainide	0.00256875	['KCNH2', 'KCNA5', 'SCN5A', 'SCN4A']	['Paroxysmal Atrial Fibrillation', 'Paroxysmal Supraventricular Tachycardia', 'Supraventricular Tachycardia', 'Cardiac Arrhythmia', 'ventricular tachycardia (VT)', 'atrial fibrillation (AF)', 'ventricular arrhythmias']
1238	chlorphenamine	0.00256801	['SLC6A3', 'SLC6A4', 'SLC6A2', 'HRH1']	['urticaria', 'Symptomatic Dermographism', 'Nasal congestion (finding)', 'Hay Fever', 'Allergic Rhinitis (Disorder)', 'Pruritus', 'asthma', 'Hypersensitivity', 'Rhinitis', 'Rhinitis, Allergic, Perennial']
1239	fluvoxamine	0.0025673	['KCNH2', 'SLC6A4']	['obsessive compulsive disorder (OCD)']
1240	oxcarbazepine	0.00256594	['SCN3A', 'SCN1A', 'SCN5A', 'SCN4A', 'SCN8A', 'SCN10A', 'SCN2A']	['Simple Partial Seizures', 'epilepsy', 'seizures']
1241	phenacemide	0.00256594	['SCN3A', 'SCN1A', 'SCN5A', 'SCN4A', 'SCN8A', 'SCN10A', 'SCN2A']	['epilepsy', 'Epilepsy, Complex Partial', 'seizures']
1242	lacosamide	0.00256594	['SCN3A', 'SCN1A', 'SCN5A', 'SCN4A', 'SCN8A', 'SCN10A', 'SCN2A']	['epilepsy', 'seizures']
1243	mephenytoin	0.00256594	['SCN3A', 'SCN1A', 'SCN5A', 'SCN4A', 'SCN8A', 'SCN10A', 'SCN2A']	['seizures']
1244	Aluminium chloride	0.00255882	['GLUD1']	['Acne']
1245	ranitidine	0.00255826	['ACHE', 'BCHE', 'HRH2']	['Duodenal Ulcer', 'Zollinger-Ellison syndrome', 'gastroesophageal reflux disease (GERD)', 'heartburn', 'Gastric Ulcer', 'Ulcer', 'Peptic Ulcer']
1246	Nitrazepam	0.00254824	['GABRD', 'GABRB3', 'SCN1A', 'GABRA1', 'GABRA4', 'GABRR1', 'GABRA2', 'GABRA3', 'GABRA6', 'GABRB1', 'GABRE', 'GABRA5', 'GABRR2', nan, nan, 'GABRG3', 'GABRG1']	['Sleeplessness', 'Epilepsies, Myoclonic']
1247	Nesiritide	0.00254734	['NPR1', 'NPR2', 'NPR3']	['congestive heart failure', 'Dyspnea, Paroxysmal']
1248	propylhexedrine	0.00254464	['SLC18A2']	['Allergic Rhinitis (Disorder)', 'Hypersensitivity', 'obesity', 'fever']
1249	trapidil	0.00254351	['PDE4D', 'PDE9A', 'PDGFRA', 'PDE4A', 'PDE4B', 'PDE1B', 'PDE7B', 'PDE3B', 'PDE6B', 'PDE10A', 'PDE6A', 'PDE3A', 'PDE4C', 'PDE2A', 'PDE7A', 'PDE8A', 'PDE8B', 'PDE1C', 'PDE5A', nan, 'PDE6C', 'PDE11A']	['coronary artery disease (CAD)']
1250	isopropamide-iodide	0.00253491	['CHRM3', 'CHRM4']	['Peptic Ulcer', 'gallstones', 'gastritis', 'irritable bowel syndrome']
1251	hycanthone	0.00253269	['ABCB1']	['schistosomiasis']
1252	tocofersolan	0.00253269	['ABCB1']	['vitamin E deficiency']
1253	acetohexamide	0.00253113	['KCNJ1', 'ABCC8', 'KCNJ11', 'KCNJ10']	['Diabetes Mellitus, Non-Insulin-Dependent', 'hyperglycemia', 'diabetes mellitus']
1254	tolazamide	0.00253113	['KCNJ1', 'ABCC8', 'KCNJ11', 'KCNJ10']	['Diabetes Mellitus, Non-Insulin-Dependent', 'hyperglycemia', 'diabetes mellitus']
1255	tacrine	0.00252505	['ACHE', 'BCHE']	["Alzheimer's disease"]
1256	rivastigmine	0.00252505	['ACHE', 'BCHE']	["Alzheimer's disease", "Parkinson's Disease"]
1257	demecarium	0.00252505	['ACHE', 'BCHE']	['glaucoma']
1258	pralidoxime	0.00252505	['ACHE', 'BCHE']	['myasthenia gravis']
1259	edrophonium	0.00252505	['ACHE', 'BCHE']	['myasthenia gravis']
1260	ethosuximide	0.00252358	['CACNA1H', 'CACNA1G', 'CACNA1I']	['Absence Epilepsy', 'epilepsy']
1261	phensuximide	0.00252358	['CACNA1H', 'CACNA1G', 'CACNA1I']	['epilepsy', 'Absence Epilepsy', 'seizures']
1262	trimethadione	0.00252358	['CACNA1H', 'CACNA1G', 'CACNA1I']	['epilepsy', 'Absence Epilepsy', 'seizures']
1263	paramethadione	0.00252358	['CACNA1H', 'CACNA1G', 'CACNA1I']	['epilepsy', 'Absence Epilepsy', 'seizures']
1264	methsuximide	0.00252358	['CACNA1H', 'CACNA1G', 'CACNA1I']	['Absence Epilepsy', 'epilepsy', 'seizures']
1265	5-fluorouracil	0.00251977	['TYMS', 'DPYD']	['Adenocarcinoma Pancreas', 'Malignant Tumor Of Colon', 'Breast Carcinoma', 'Pancreatic Carcinoma', 'Stomach Carcinoma', 'Malignant Neoplasm Of Breast', 'carcinoid tumors', 'Cancer Of Head And Neck', 'Malignant Neoplasm Of Pancreas', 'renal cell carcinoma (RCC)', 'Mammary Neoplasms', 'basal cell carcinoma (BCC)', 'Colonic Neoplasms', 'Head And Neck Neoplasms', 'keratosis', 'Pancreatic Neoplasm', …
1266	propofol	0.00251946	['GABRD', 'GABRB3', 'GABRA1', 'GABRA4', 'SCN4A', 'FAAH', 'GABRA2', 'GABRA3', 'GABRA6', 'GABRB1', 'GABRE', 'GABRA5', nan, nan, 'SCN2A', 'GABRG3', 'GABRG1']	['status epilepticus']
1267	Monoethanolamine oleate	0.00251401	['F12']	['varicose veins']
1268	atovaquone	0.0025092	['DHODH']	['pneumonia']
1269	teriflunomide	0.0025092	['DHODH']	['rheumatoid arthritis', 'psoriatic arthritis', 'multiple sclerosis']
1270	bupivacaine	0.00250677	['KCNA5', 'SCN4A', 'SCN10A', nan]	['Pruritus']
1271	tranilast	0.00250642	['HPGDS', 'HRH1']	['asthma', 'Allergic Rhinitis (Disorder)', 'Keloid', 'Hypersensitivity']
1272	SIMOCTOCOG ALFA	0.00249629	['VWF']	['hemorrhage']
1273	pentamidine	0.00249286	['TRDMT1']	['pneumonia']
1274	oxazepam	0.00248846	['GABRD', 'GABRB3', 'GABRA1', 'GABRA4', 'GABRR1', 'GABRA2', 'GABRA3', 'GABRA6', 'GABRB1', 'GABRE', 'GABRA5', 'GABRR2', nan, nan, 'GABRG3', 'GABRG1']	['anxiety', 'Alcohol Withdrawal Delirium', 'Alcohol Withdrawal Syndrome']
1275	Halazepam	0.00248846	['GABRD', 'GABRB3', 'GABRA1', 'GABRA4', 'GABRR1', 'GABRA2', 'GABRA3', 'GABRA6', 'GABRB1', 'GABRE', 'GABRA5', 'GABRR2', nan, nan, 'GABRG3', 'GABRG1']	['anxiety']
1276	Flurazepam	0.00248846	['GABRD', 'GABRB3', 'GABRA1', 'GABRA4', 'GABRR1', 'GABRA2', 'GABRA3', 'GABRA6', 'GABRB1', 'GABRE', 'GABRA5', 'GABRR2', nan, nan, 'GABRG3', 'GABRG1']	['Sleeplessness', 'Sleep Initiation And Maintenance Disorders']
1277	Prazepam	0.00248846	['GABRD', 'GABRB3', 'GABRA1', 'GABRA4', 'GABRR1', 'GABRA2', 'GABRA3', 'GABRA6', 'GABRB1', 'GABRE', 'GABRA5', 'GABRR2', nan, nan, 'GABRG3', 'GABRG1']	['anxiety', 'Sleeplessness', 'Alcohol Withdrawal Delirium', 'Duodenal Ulcer']
1278	Estazolam	0.00248846	['GABRD', 'GABRB3', 'GABRA1', 'GABRA4', 'GABRR1', 'GABRA2', 'GABRA3', 'GABRA6', 'GABRB1', 'GABRE', 'GABRA5', 'GABRR2', nan, nan, 'GABRG3', 'GABRG1']	['Sleep Initiation And Maintenance Disorders']
1279	quazepam	0.00248846	['GABRD', 'GABRB3', 'GABRA1', 'GABRA4', 'GABRR1', 'GABRA2', 'GABRA3', 'GABRA6', 'GABRB1', 'GABRE', 'GABRA5', 'GABRR2', nan, nan, 'GABRG3', 'GABRG1']	['Sleeplessness', 'Sleep Initiation And Maintenance Disorders']
1280	Midazolam	0.00248846	['GABRD', 'GABRB3', 'GABRA1', 'GABRA4', 'GABRR1', 'GABRA2', 'GABRA3', 'GABRA6', 'GABRB1', 'GABRE', 'GABRA5', 'GABRR2', nan, nan, 'GABRG3', 'GABRG1']	['Agitation', 'anxiety', 'status epilepticus']
1281	Temazepam	0.00248846	['GABRD', 'GABRB3', 'GABRA1', 'GABRA4', 'GABRR1', 'GABRA2', 'GABRA3', 'GABRA6', 'GABRB1', 'GABRE', 'GABRA5', 'GABRR2', nan, nan, 'GABRG3', 'GABRG1']	['Sleeplessness', 'Sleep Initiation And Maintenance Disorders']
1282	Triazolam	0.00248846	['GABRD', 'GABRB3', 'GABRA1', 'GABRA4', 'GABRR1', 'GABRA2', 'GABRA3', 'GABRA6', 'GABRB1', 'GABRE', 'GABRA5', 'GABRR2', nan, nan, 'GABRG3', 'GABRG1']	['Sleeplessness', 'Sleep Initiation And Maintenance Disorders']
1283	Bromazepam	0.00248846	['GABRD', 'GABRB3', 'GABRA1', 'GABRA4', 'GABRR1', 'GABRA2', 'GABRA3', 'GABRA6', 'GABRB1', 'GABRE', 'GABRA5', 'GABRR2', nan, nan, 'GABRG3', 'GABRG1']	['Alcohol Withdrawal Syndrome']
1284	glimepiride	0.00248645	['KCNJ1', 'ABCC8', 'KCNJ11']	['Diabetes Mellitus, Non-Insulin-Dependent', 'Cardiac Arrhythmia', 'hyperglycemia', 'diabetes mellitus']
1285	masoprocol	0.00248528	['ALOX5', 'SHBG']	['hyperglycemia', 'keratosis']
1286	prucalopride	0.00248432	['HTR4']	['constipation']
1287	mosapride	0.00248432	['HTR4']	['gastroesophageal reflux disease (GERD)', 'irritable bowel syndrome']
1288	tolbutamide	0.00248378	['KCNJ1', 'ABCC8', 'KCNJ11', 'KCNJ8']	['Diabetes Mellitus, Non-Insulin-Dependent', 'hyperglycemia', 'diabetes mellitus']
1289	vesnarinone	0.00247591	['KCNH2', 'PDE3A']	['congestive heart failure']
1290	zolpidem	0.0024754	['GABRB3', 'GABRA1', 'GABRA2', 'GABRA3', nan]	['Sleeplessness']
1291	chloroxine	0.00247504	['OPRK1']	['seborrheic dermatitis', 'Enterocolitis', 'diarrhea', 'inflammatory bowel disease']
1292	protriptyline	0.00247029	['SLC6A4', 'SLC6A2']	['Depressive disorder']
1293	Levomilnacipran	0.00247029	['SLC6A4', 'SLC6A2']	['Major Depressive Disorder']
1294	chlorpropamide	0.00245441	['ABCC8', 'KCNJ11', 'KCNJ10']	['Diabetes Mellitus, Non-Insulin-Dependent', 'hyperglycemia', 'diabetes mellitus']
1295	eszopiclone	0.0024513	['GABRD', 'GABRB3', 'GABRA1', 'GABRA4', 'TSPO', 'GABRA2', 'GABRA3', 'GABRA6', 'GABRB1', 'GABRE', 'GABRA5', nan, nan, 'GABRG3', 'GABRG1']	['Sleeplessness']
1296	lorazepam	0.0024513	['GABRD', 'GABRB3', 'GABRA1', 'GABRA4', 'TSPO', 'GABRA2', 'GABRA3', 'GABRA6', 'GABRB1', 'GABRE', 'GABRA5', nan, nan, 'GABRG3', 'GABRG1']	['Lennox-Gastaut Syndrome', 'Absence Epilepsy', 'Epilepsies, Myoclonic', 'Epileptic drop attack', 'anxiety', 'status epilepticus', 'panic disorders', 'Sleep Initiation And Maintenance Disorders', 'epilepsy']
1297	felbamate	0.00244555	['GRIN1', 'GRIN2B', 'GRIN3B', 'GRIN3A', 'GRIN2C', 'GRIN2D', nan]	['Simple Partial Seizures', 'Lennox-Gastaut Syndrome', 'epilepsy', 'Aplastic Anemia', 'Liver Failure', 'Epilepsy, Complex Partial']
1298	magnesium carbonate	0.00244555	['GRIN1', 'GRIN2B', 'GRIN3B', 'GRIN3A', 'GRIN2C', 'GRIN2D', nan]	['gastroesophageal reflux disease (GERD)', 'Hypomagnesemia', 'heartburn', 'Peptic Ulcer', 'constipation']
1299	metirosine	0.00244386	['TH']	['pheochromocytoma']
1300	cefadroxil	0.0024373	['SLC22A6', 'SLC15A2', 'SLC22A8', 'SLC15A1']	['Urinary tract infection']
1301	lesinurad	0.00243464	['SLC22A12', 'SLC22A11']	['hyperuricemia', 'gout']
1302	propylene glycol	0.00243201	['F13A1']	['Ketosis']
1303	risedronate	0.00243081	['FDPS']	['Osteitis Deformans', 'Osteoporosis, Postmenopausal', 'osteoporosis']
1304	pamidronate	0.00243081	['FDPS']	['Osteitis Deformans', 'hypercalcemia', 'Osteoporosis, Postmenopausal', 'multiple myeloma']
1305	ibandronate	0.00243081	['FDPS']	['Osteoporosis, Postmenopausal', 'hypercalcemia', 'osteoporosis']
1306	Methylene Blue	0.00242577	['NOS1', 'GUCY1A2']	['Lithiasis', 'methemoglobinemia']
1307	otilonium	0.00242002	['CACNA1C']	['irritable bowel syndrome']
1308	Clorazepate	0.00241597	['GABRD', 'GABRB3', 'GABRA1', 'GABRA4', 'GABRA2', 'GABRA3', 'GABRA6', 'GABRB1', 'GABRE', 'GABRA5', nan, nan, 'GABRG3', 'GABRG1']	['anxiety', 'Alcohol Withdrawal Syndrome', 'Alcohol Withdrawal Acute', 'Alcohol Withdrawal Delirium']
1309	Alprazolam	0.00241597	['GABRD', 'GABRB3', 'GABRA1', 'GABRA4', 'GABRA2', 'GABRA3', 'GABRA6', 'GABRB1', 'GABRE', 'GABRA5', nan, nan, 'GABRG3', 'GABRG1']	['anxiety', 'Mixed anxiety and depressive disorder', 'panic disorders']
1310	meprobamate	0.00241597	['GABRD', 'GABRB3', 'GABRA1', 'GABRA4', 'GABRA2', 'GABRA3', 'GABRA6', 'GABRB1', 'GABRE', 'GABRA5', nan, nan, 'GABRG3', 'GABRG1']	['anxiety']
1311	Glutethimide	0.00241597	['GABRD', 'GABRB3', 'GABRA1', 'GABRA4', 'GABRA2', 'GABRA3', 'GABRA6', 'GABRB1', 'GABRE', 'GABRA5', nan, nan, 'GABRG3', 'GABRG1']	['Sleeplessness', 'Sleep Initiation And Maintenance Disorders']
1312	methyprylon	0.00241597	['GABRD', 'GABRB3', 'GABRA1', 'GABRA4', 'GABRA2', 'GABRA3', 'GABRA6', 'GABRB1', 'GABRE', 'GABRA5', nan, nan, 'GABRG3', 'GABRG1']	['Sleeplessness', 'Sleep Initiation And Maintenance Disorders']
1313	clobazam	0.00241597	['GABRD', 'GABRB3', 'GABRA1', 'GABRA4', 'GABRA2', 'GABRA3', 'GABRA6', 'GABRB1', 'GABRE', 'GABRA5', nan, nan, 'GABRG3', 'GABRG1']	['Lennox-Gastaut Syndrome', 'epilepsy', 'seizures']
1314	Ethchlorvynol	0.00241597	['GABRD', 'GABRB3', 'GABRA1', 'GABRA4', 'GABRA2', 'GABRA3', 'GABRA6', 'GABRB1', 'GABRE', 'GABRA5', nan, nan, 'GABRG3', 'GABRG1']	['Sleeplessness', 'Sleep Initiation And Maintenance Disorders']
1315	Chlordiazepoxide	0.00241597	['GABRD', 'GABRB3', 'GABRA1', 'GABRA4', 'GABRA2', 'GABRA3', 'GABRA6', 'GABRB1', 'GABRE', 'GABRA5', nan, nan, 'GABRG3', 'GABRG1']	['anxiety', 'Alcohol Withdrawal Delirium', 'Peptic Ulcer', 'irritable bowel syndrome', 'Mixed anxiety and depressive disorder', 'Alcohol Withdrawal Syndrome', 'Alcohol Withdrawal Acute']
1316	anisindione	0.00241078	['GGCX']	['atrial fibrillation (AF)', 'Myocardial Infarction', 'thrombosis', 'deep vein thrombosis (DVT)']
1317	ranolazine	0.00240984	['SCN5A', 'SCN4A', 'SCN10A']	['angina pectoris']
1318	dyclonine	0.0024027	['SCN5A', 'SCN10A']	['Pruritus', 'Aphthous Stomatitis']
1319	nonivamide	0.00239899	['TRPV1']	['rheumatoid arthritis', 'muscle pain']
1320	capsicum oleoresin	0.00239899	['TRPV1']	['Arthritis']
1321	Tranexamic Acid	0.0023969	['PLG']	['Female Hypogonadism Syndrome', 'Menorrhagia', 'endometriosis', 'hemorrhage', 'Blood Coagulation Disorders', 'Subarachnoid Hemorrhage']
1322	Fospropofol	0.00239007	['GABRB3', nan]	['status epilepticus']
1323	cefdinir	0.0023891	['MPO']	['Otitis Media', 'sinusitis', 'pneumonia']
1324	Sibutramine	0.00238858	['SLC6A3', 'SLC6A4', 'SLC6A2']	['obesity']
1325	venlafaxine	0.00238858	['SLC6A3', 'SLC6A4', 'SLC6A2']	['Major Depressive Disorder', 'panic disorders', 'Malignant Neoplasm Of Breast']
1326	Dexmethylphenidate	0.00238858	['SLC6A3', 'SLC6A4', 'SLC6A2']	['attention-deficit/hyperactivity disorder (ADHD)']
1327	methylphenidate	0.00238858	['SLC6A3', 'SLC6A4', 'SLC6A2']	['attention-deficit/hyperactivity disorder (ADHD)', 'narcolepsy']
1328	desvenlafaxine	0.00238858	['SLC6A3', 'SLC6A4', 'SLC6A2']	['Major Depressive Disorder']
1329	phentermine	0.00237907	['SLC6A3', 'SLC6A4', 'MAOA', 'SLC6A2', 'MAOB']	['hypotension', 'obesity']
1330	benzylpenicillin	0.00236334	['SLC15A2', 'SLC22A8', 'SLC15A1']	['Gingivostomatitis', 'Meningococcal Meningitis', 'Streptococcal Pneumonia', 'Erysipelas', 'Bacterial Endocarditis', 'meningitis', 'pneumonia']
1331	benperidol	0.00235797	['DRD2']	['schizophrenia']
1332	bromperidol	0.00235797	['DRD2']	['schizophrenia']
1333	bromopride	0.00235797	['DRD2']	['nausea', 'vomiting', 'gastroesophageal reflux disease (GERD)']
1334	alizapride	0.00235797	['DRD2']	['nausea']
1335	trimethobenzamide	0.00235797	['DRD2']	['vomiting', 'nausea', 'Nausea and vomiting', 'gastroenteritis']
1336	propylthiouracil	0.0023565	['TPO']	['hyperthyroidism', "Grave's disease", 'Toxic Multinodular Goiter', 'goiter']
1337	carbimazole	0.0023565	['TPO']	['hyperthyroidism', "Grave's disease", 'Thyrotoxicosis']
1338	methimazole	0.0023565	['TPO']	['hyperthyroidism', 'goiter', "Grave's disease", 'psoriasis']
1339	Pembrolizumab	0.00234966	['PDCD1']	['Non-Small Cell Lung Carcinoma']
1340	Nivolumab	0.00234966	['PDCD1']	['Non-Small Cell Lung Carcinoma']
1341	tipiracil	0.00234933	['TYMP']	['Malignant Tumor Of Colon', 'colorectal cancer']
1342	azithromycin	0.00234364	['MLNR', 'PADI4']	['Streptococcal Pneumonia', 'Otitis Media', 'Acne', 'pneumonia']
1343	deferiprone	0.00234087	['UGT1A6']	['beta Thalassemia', 'iron overload']
1344	lomitapide	0.00234002	['MTTP']	['Familial hypercholesterolemia - homozygous', 'hypercholesterolemia', 'Abetalipoproteinemia', 'hyperlipidemia']
1345	polythiazide	0.00233503	[nan]	['Hypertensive disease', 'edema', 'congestive heart failure', 'nephrotic syndrome', 'hepatic cirrhosis', 'chronic renal failure']
1346	metolazone	0.00233503	[nan]	['Hypertensive disease', 'edema', 'congestive heart failure', 'nephrotic syndrome']
1347	fexofenadine	0.00233471	['HRH1']	['Hay Fever', 'Allergic Rhinitis (Disorder)', 'Hypersensitivity', 'Rhinitis, Allergic, Perennial', 'urticaria']
1348	Dexbrompheniramine	0.00233471	['HRH1']	['Symptomatic Dermographism', 'Hay Fever', 'Pruritus', 'urticaria', 'Allergic Rhinitis (Disorder)', 'Hypersensitivity', 'Rhinitis, Allergic, Perennial', 'sinusitis']
1349	Isothipendyl	0.00233471	['HRH1']	['Allergic Reaction']
1350	bilastine	0.00233471	['HRH1']	['urticaria', 'Allergic Rhinitis (Disorder)', 'conjunctivitis']
1351	levocetirizine	0.00233471	['HRH1']	['Hay Fever', 'Allergic Rhinitis (Disorder)', 'urticaria']
1352	Bromodiphenhydramine	0.00233471	['HRH1']	['Coughing', 'Nasal congestion (finding)', 'Hay Fever', 'Hypersensitivity', 'Rhinitis, Allergic, Perennial', 'Sleep Initiation And Maintenance Disorders', 'urticaria']
1353	desloratadine	0.00233471	['HRH1']	['Hay Fever', 'Nasal congestion (finding)', 'Allergic Rhinitis (Disorder)', 'Hypersensitivity', 'Rhinitis, Allergic, Perennial', 'urticaria']
1354	carbinoxamine	0.00233471	['HRH1']	['Symptomatic Dermographism', 'Hay Fever', 'Pruritus', 'urticaria', 'Allergic Rhinitis (Disorder)', 'Hypersensitivity', "Parkinson's Disease", 'Allergic Reaction', 'angioedema', 'Food Allergy', 'Rhinitis, Allergic, Perennial', 'conjunctivitis']
1355	Dexchlorpheniramine maleate	0.00233471	['HRH1']	['Symptomatic Dermographism', 'urticaria', 'Pruritus', 'Hay Fever', 'Allergic Rhinitis (Disorder)']
1356	mizolastine	0.00233471	['HRH1']	['urticaria']
1357	phenindamine	0.00233471	['HRH1']	['Pruritus', 'Symptomatic Dermographism', 'urticaria', 'Nasal congestion (finding)', 'Allergic Rhinitis (Disorder)', 'Exanthema', 'Hypersensitivity', 'Rhinitis, Allergic, Perennial']
1358	antazoline	0.00233471	['HRH1']	['Symptomatic Dermographism', 'Nasal congestion (finding)', 'Pruritus', 'urticaria', 'Allergic Rhinitis (Disorder)', 'Hypersensitivity', 'Allergy; Nasal', 'conjunctivitis']
1359	clemastine	0.00233471	['HRH1']	['Nasal congestion (finding)', 'Symptomatic Dermographism', 'urticaria', 'Allergic Rhinitis (Disorder)', 'Pruritus', 'Hypersensitivity', 'angioedema', 'Rhinitis, Allergic, Perennial']
1360	chlorcyclizine	0.00233471	['HRH1']	['Hay Fever', 'Allergic Rhinitis (Disorder)', 'Nasal congestion (finding)', 'Coughing', 'Rhinitis, Allergic, Perennial']
1361	pemirolast	0.00233471	['HRH1']	['asthma', 'Allergic Rhinitis (Disorder)', 'Hay Fever', 'Hypersensitivity']
1362	clofedanol	0.00233471	['HRH1']	['Coughing', 'Allergic Rhinitis (Disorder)', 'Nasal congestion (finding)', 'Rhinitis']
1363	tripelennamine	0.00233471	['HRH1']	['Pruritus', 'Symptomatic Dermographism', 'Allergic Rhinitis (Disorder)', 'urticaria', 'Nasal congestion (finding)', 'Hypersensitivity', 'Rhinitis, Allergic, Perennial', 'asthma']
1364	dimenhydrinate	0.00233471	['HRH1']	['vomiting', 'nausea', 'vertigo', 'Nausea and vomiting']
1365	Methdilazine	0.00233471	['HRH1']	['Pruritus', 'Allergic Rhinitis (Disorder)', 'Nasal congestion (finding)', 'angioedema', 'Symptomatic Dermographism', 'urticaria', 'Hypersensitivity', 'Dermatitis, Allergic Contact', 'Dermatitis, Atopic', 'eczema', 'Rhinitis, Allergic, Perennial']
1366	azatadine	0.00233471	['HRH1']	['Pruritus', 'Nasal congestion (finding)', 'urticaria', 'Allergic Rhinitis (Disorder)', 'Hay Fever', 'Symptomatic Dermographism', 'Hypersensitivity', 'Rhinitis, Allergic, Perennial']
1367	Trimeprazine	0.00233471	['HRH1']	['Allergic Rhinitis (Disorder)', 'angioedema', 'Nasal congestion (finding)', 'Symptomatic Dermographism', 'urticaria', 'Pruritus', 'Dermatitis, Allergic Contact', 'Dermatitis, Atopic', 'Rhinitis, Allergic, Perennial']
1368	bepotastine	0.00233471	['HRH1']	['Hypersensitivity', 'urticaria', 'conjunctivitis']
1369	chloropyramine	0.00233471	['HRH1']	['asthma', 'Allergic Rhinitis (Disorder)', 'edema', 'conjunctivitis']
1370	hydroxyzine	0.00233471	['HRH1']	['urticaria', 'Symptomatic Dermographism', 'Pruritus', 'Dermatitis, Atopic', 'Allergic Rhinitis (Disorder)', 'anxiety']
1371	cetirizine	0.00233471	['HRH1']	['Hay Fever', 'Allergic Rhinitis (Disorder)', 'Nasal congestion (finding)', 'Hypersensitivity', 'Rhinitis, Allergic, Perennial', 'urticaria']
1372	emedastine	0.00233471	['HRH1']	['urticaria', 'Pruritus', 'Hypersensitivity', 'conjunctivitis']
1373	triprolidine	0.00233471	['HRH1']	['Hay Fever', 'urticaria', 'Pruritus', 'Symptomatic Dermographism', 'Allergic Rhinitis (Disorder)', 'angioedema', 'Rhinitis, Allergic, Perennial', 'Hypersensitivity', 'Dermatitis, Atopic']
1374	azelastine	0.00233471	['HRH1']	['Allergic Rhinitis (Disorder)', 'Hay Fever', 'Hypersensitivity', 'asthma', 'Rhinitis, Allergic, Perennial', 'Allergy; Nasal', 'conjunctivitis']
1375	Mequitazine	0.00233471	['HRH1']	['Allergic Rhinitis (Disorder)', 'Hay Fever', 'urticaria']
1376	acrivastine	0.00233471	['HRH1']	['Hay Fever', 'Nasal congestion (finding)', 'Allergic Rhinitis (Disorder)', 'Rhinitis, Allergic, Perennial', 'urticaria']
1377	alcaftadine	0.00233471	['HRH1']	['Hypersensitivity']
1378	Aceprometazine	0.00233471	['HRH1']	['Sleeplessness']
1379	mepyramine	0.00233471	['HRH1']	['Pruritus', 'Hay Fever', 'Allergic Rhinitis (Disorder)', 'urticaria', 'Symptomatic Dermographism', 'Nasal congestion (finding)', 'Dysmenorrhea', 'Hypersensitivity', 'Rhinitis, Allergic, Perennial']
1380	roflumilast	0.00231719	['PDE4D', 'PDE4A', 'PDE4B', 'PDE4C']	['asthma']
1381	letrozole	0.00230758	['CYP19A1']	['Malignant Neoplasm Of Breast', 'Mammary Neoplasms']
1382	testolactone	0.00230758	['CYP19A1']	['Mammary Neoplasms']
1383	exemestane	0.00230758	['CYP19A1']	['Mammary Neoplasms']
1384	anastrozole	0.00230758	['CYP19A1']	['Mammary Neoplasms']
1385	gliquidone	0.00229466	['ABCC8', 'KCNJ8', 'KCNJ10']	['Diabetes Mellitus, Non-Insulin-Dependent', 'hyperglycemia', 'diabetes mellitus']
1386	sildenafil	0.00228545	['PDE6G', 'PDE6H', 'SLCO1B1', 'PDE5A', 'SLCO1B3']	['pulmonary arterial hypertension (PAH)', 'erectile dysfunction']
1387	raltitrexed	0.00227339	['TYMS', 'FPGS']	['colorectal cancer', 'mesothelioma']
1388	naloxegol	0.00227309	['OPRM1']	['constipation']
1389	Glycodiazine	0.00227301	['KCNJ1', 'ABCC8']	['Diabetes Mellitus, Non-Insulin-Dependent', 'hyperglycemia']
1390	ambenonium	0.00227076	['ACHE']	['myasthenia gravis', 'Myopathy']
1391	neostigmine	0.00227076	['ACHE']	['myasthenia gravis', 'urinary retention', 'glaucoma']
1392	eucalyptol	0.00227076	['ACHE']	['gingivitis']
1393	tenofovir-disoproxil	0.00225604	['CYP1A2']	['Hepatitis B, Chronic']
1394	diphenylpyraline	0.00224813	['SLC6A3', 'HRH1']	['Nasal congestion (finding)', 'Allergic Rhinitis (Disorder)', 'urticaria', 'Pruritus', 'Symptomatic Dermographism', 'Hay Fever']
1395	ECALLANTIDE	0.00224063	['KLKB1']	['Angioedemas, Hereditary']
1396	carmofur	0.00223362	['TYMS']	['colorectal cancer']
1397	leucovorin	0.00223362	['TYMS']	['megaloblastic anemia', 'Folic Acid Deficiency', 'colorectal cancer', 'osteosarcoma']
1398	capecitabine	0.00223362	['TYMS']	['Mammary Neoplasms', 'Colorectal Neoplasms', 'colorectal cancer']
1399	floxuridine	0.00223362	['TYMS']	['Colorectal Neoplasms', 'Stomach Neoplasms', 'colorectal cancer']
1400	doxifluridine	0.00223362	['TYMS']	['colorectal cancer']
1401	Trifluridine	0.00223362	['TYMS']	['Malignant Tumor Of Colon', 'Keratoconjunctivitis']
1402	guanethidine	0.00223295	['SLC6A2']	['Hypertensive disease', 'Renal Hypertension', 'glaucoma']
1403	debrisoquin	0.00223295	['SLC6A2']	['Renal Hypertension']
1404	reboxetine	0.00223295	['SLC6A2']	['Major Depressive Disorder']
1405	viloxazine	0.00223295	['SLC6A2']	['Narcolepsy-Cataplexy Syndrome']
1406	guanadrel	0.00223295	['SLC6A2']	['Hypertensive disease']
1407	zileuton	0.00221726	['ALOX5']	['asthma']
1408	ibuproxam	0.00221726	['ALOX5']	['fever']
1409	penicillin-v-potassium	0.00219788	['SLC15A1']	['Erysipelas', 'Gingivostomatitis', 'pneumonia']
1410	pentostatin	0.0021944	['ADA']	['hairy cell leukemia', 'anemia']
1411	ecabet	0.00218883	[nan]	['Peptic Ulcer', 'Carcinogenesis', 'Ulcer', 'gastroesophageal reflux disease (GERD)', 'dry eye syndrome']
1412	amfepramone	0.00217114	['SLC6A3', 'SLC6A2']	['obesity']
1413	Phenmetrazine	0.00217114	['SLC6A3', 'SLC6A2']	['obesity']
1414	ozagrel	0.00216455	['TBXAS1']	['stroke']
1415	Benzocaine	0.00216028	['SCN10A']	['Coughing', 'Pruritus', 'Aphthous Stomatitis', 'Oral Ulcer', 'Otitis Media', 'obesity']
1416	Efonidipine	0.00215313	['CACNA1C', 'CACNA1I']	['Hypertensive disease']
1417	mequinol	0.0021451	['TYR']	['Hyperpigmentation']
1418	monobenzone	0.0021451	['TYR']	['vitiligo']
1419	hydroquinone	0.0021451	['TYR']	['Hyperpigmentation']
1420	zafirlukast	0.00213345	['CYSLTR1', 'CYSLTR2']	['asthma']
1421	Ecothiopate	0.00212261	['BCHE']	['glaucoma', 'Glaucoma, Open-Angle', 'Esotropia', "Stargardt's disease"]
1422	benzbromarone	0.00208764	['ABCC1']	['gout']
1423	ertugliflozin	0.00208714	['SLC5A2']	['Diabetes Mellitus, Non-Insulin-Dependent', 'hyperglycemia', 'diabetes mellitus']
1424	streptomycin	0.00208388	['PADI4']	['tuberculosis', 'Bacterial Endocarditis', 'Enterocolitis']
1425	papaverine	0.00208065	['PDE4B', 'PDE10A', 'PDE5A']	['Peripheral Vascular Diseases', 'Cerebral Ischemia', 'erectile dysfunction', 'Cardiac Arrhythmia', 'Brain Ischemia', 'pulmonary embolism (PE)', "Raynaud's disease", 'Thromboembolism', 'Myocardial Infarction', 'angina pectoris', 'colitis']
1426	dolasetron	0.00207613	['HTR3A']	['nausea', 'vomiting']
1427	alosetron	0.00207613	['HTR3A']	['irritable bowel syndrome']
1428	ramosetron	0.00207613	['HTR3A']	['nausea', 'vomiting', 'irritable bowel syndrome']
1429	granisetron	0.00207613	['HTR3A']	['nausea', 'vomiting']
1430	palonosetron	0.00207613	['HTR3A']	['nausea', 'vomiting']
1431	Oxacillin	0.00207305	['SLC15A2', 'SLC15A1']	['Staphylococcal Infections', 'Infection of bone', 'Lower respiratory tract infection', 'sinusitis', 'Cellulitis', 'Bacterial Endocarditis', 'Osteomyelitis', 'Septicemia']
1432	benzonatate	0.00206345	['SCN5A']	['Coughing']
1433	ajmaline	0.00206345	['SCN5A']	['Cardiac Arrhythmia', 'Wolff-Parkinson-White Syndrome (WPW)']
1434	moracizine	0.00206345	['SCN5A']	['ventricular arrhythmias', 'Cardiac Arrhythmia', 'ventricular tachycardia (VT)', 'ventricular fibrillation (VF)']
1435	tocainide	0.00206345	['SCN5A']	['ventricular arrhythmias', 'Cardiac Arrhythmia', 'Trigeminal Neuralgia']
1436	fosphenytoin	0.00206345	['SCN5A']	['status epilepticus', 'epilepsy', 'seizures']
1437	Encainide	0.00206345	['SCN5A']	['Premature Ventricular Contractions', 'Cardiac Arrhythmia', 'atrial fibrillation (AF)', 'Atrial Flutter', 'ventricular tachycardia (VT)', 'ventricular fibrillation (VF)']
1438	enoximone	0.00204858	['PDE3A']	['congestive heart failure']
1439	anagrelide	0.00204858	['PDE3A']	['Thrombocythemia, Essential', 'Myeloproliferative Disease', 'Thrombocytosis', 'thrombosis', 'polycythemia vera']
1440	nabumetone	0.00203326	['PTGS2', 'PTGS1']	['osteoarthritis', 'rheumatoid arthritis']
1441	meloxicam	0.00203326	['PTGS2', 'PTGS1']	['rheumatoid arthritis', 'osteoarthritis', 'Arthritis']
1442	tolmetin	0.00203326	['PTGS2', 'PTGS1']	['osteoarthritis', 'rheumatoid arthritis']
1443	flurbiprofen-(+/-)	0.00203326	['PTGS2', 'PTGS1']	['osteoarthritis', 'rheumatoid arthritis', 'ankylosing spondylitis', 'Dysmenorrhea']
1444	aceclofenac	0.00203326	['PTGS2', 'PTGS1']	['rheumatoid arthritis', 'ankylosing spondylitis', 'osteoarthritis', 'lumbago']
1445	loxoprofen	0.00203326	['PTGS2', 'PTGS1']	['rheumatoid arthritis']
1446	piroxicam	0.00203326	['PTGS2', 'PTGS1']	['osteoarthritis', 'rheumatoid arthritis', 'ankylosing spondylitis']
1447	diflunisal	0.00203326	['PTGS2', 'PTGS1']	['osteoarthritis', 'rheumatoid arthritis', 'Pain', 'chronic pain']
1448	indobufen	0.00203326	['PTGS2', 'PTGS1']	['thrombosis']
1449	alclofenac	0.00203326	['PTGS2', 'PTGS1']	['rheumatoid arthritis']
1450	Magnesium salicylate	0.00203326	['PTGS2', 'PTGS1']	['Back Pain', 'rheumatoid arthritis', 'fever', 'Pain', 'osteoarthritis', 'Dysmenorrhea', 'Synovitis', 'joint pain']
1451	oxaprozin	0.00203326	['PTGS2', 'PTGS1']	['osteoarthritis', 'rheumatoid arthritis']
1452	gamma-Homolinolenic acid	0.00203326	['PTGS2', 'PTGS1']	['Malnutrition']
1453	fentiazac	0.00203326	['PTGS2', 'PTGS1']	['muscle pain', 'joint pain']
1454	naproxen	0.00203326	['PTGS2', 'PTGS1']	['joint pain', 'rheumatoid arthritis', 'Dysmenorrhea', 'Migraine Disorders', 'osteoarthritis', 'fever', 'muscle pain', 'Pain', 'gout', 'ankylosing spondylitis', 'headache']
1455	lornoxicam	0.00203326	['PTGS2', 'PTGS1']	['Pain', 'Arthritis', 'osteoarthritis']
1456	Trisalicylate-choline	0.00203326	['PTGS2', 'PTGS1']	['Arthritis']
1457	sasapyrine	0.00203326	['PTGS2', 'PTGS1']	['rheumatoid arthritis', 'osteoarthritis', 'Arthritis']
1458	tenoxicam	0.00203326	['PTGS2', 'PTGS1']	['Arthritis', 'osteoarthritis', 'rheumatoid arthritis', 'ankylosing spondylitis']
1459	Lumiracoxib	0.00203326	['PTGS2', 'PTGS1']	['osteoarthritis', 'Osteoarthritis, Knee']
1460	phenyl-salicylate	0.00203326	['PTGS2', 'PTGS1']	['interstitial cystitis (IC)']
1461	Bromfenac	0.00203326	['PTGS2', 'PTGS1']	['Pain']
1462	carprofen	0.00203326	['PTGS2', 'PTGS1']	['osteoarthritis']
1463	etofenamate	0.00203326	['PTGS2', 'PTGS1']	['osteoarthritis', 'muscle pain', 'joint pain']
1464	phenazone	0.00203326	['PTGS2', 'PTGS1']	['Otitis Media']
1465	acemetacin	0.00203326	['PTGS2', 'PTGS1']	['osteoarthritis']
1466	tiaprofenic-acid	0.00203326	['PTGS2', 'PTGS1']	['osteoarthritis', 'Pain', 'rheumatoid arthritis']
1467	bunazosin	0.00203009	['ADRA1D']	['glaucoma']
1468	Potassium perchlorate	0.00199242	['SLC5A5']	['hyperthyroidism']
1469	Danaparoid	0.00198925	['SERPINC1']	['thrombosis']
1470	Antithrombin III	0.00198925	['SERPINC1']	['Antithrombin Iii Deficiency', 'Disseminated Intravascular Coagulation', 'Hepatic Veno-Occlusive Disease', 'thrombosis']
1471	firocoxib	0.00193782	['PTGS2']	['osteoarthritis']
1472	etoricoxib	0.00193782	['PTGS2']	['ankylosing spondylitis', 'osteoarthritis', 'gout', 'rheumatoid arthritis', 'Arthritis', 'psoriatic arthritis']
1473	iguratimod	0.00193782	['PTGS2']	['rheumatoid arthritis']
1474	Nitroglycerin	0.00193156	['NPR1']	['Premature Obstetric Labor', 'congestive heart failure', 'coronary artery disease (CAD)', 'Pulmonary Hypertension', 'Myocardial Infarction', 'skin ulcer']
1475	Nitroprusside	0.00193156	['NPR1']	['Hypertensive disease', 'Hypertensive Crisis']
1476	moclobemide	0.00192546	['MAOA', 'MAOB']	['Depressive disorder', 'anxiety']
1477	linezolid	0.00192546	['MAOA', 'MAOB']	['pneumonia']
1478	pargyline	0.00192546	['MAOA', 'MAOB']	['Hypertensive disease']
1479	isocarboxazid	0.00192546	['MAOA', 'MAOB']	['Major Depressive Disorder']
1480	procarbazine	0.00192546	['MAOA', 'MAOB']	["Hodgkin's lymphoma", 'Brain Neoplasms', 'Lung Neoplasms', 'non-Hodgkin lymphoma (NHL)', 'melanoma', 'multiple myeloma']
1481	selegiline	0.00192546	['MAOA', 'MAOB']	['Major Depressive Disorder', "Parkinson's Disease", "Alzheimer's disease", 'Dyskinetic Syndrome']
1482	toloxatone	0.00192546	['MAOA', 'MAOB']	['Depressive disorder']
1483	etifoxine	0.00192381	['GABRA1', 'GABRA2', 'GABRA3', 'GABRA5']	['anxiety']
1484	Zopiclone	0.00192381	['GABRA1', 'GABRA2', 'GABRA3', 'GABRA5']	['Sleeplessness']
1485	isosorbide-dinitrate	0.00191723	['NPR1', 'GUCY1A2', 'GUCY1B2', 'GUCY1B1', 'GUCY1A1']	['angina pectoris', 'coronary artery disease (CAD)', 'skin ulcer']
1486	vardenafil	0.00191627	['PDE6G', 'PDE6H', 'PDE5A']	['erectile dysfunction']
1487	roxatidine-acetate	0.00191122	['HRH2']	['Gastric Ulcer', 'gastroesophageal reflux disease (GERD)', 'Zollinger-Ellison syndrome', 'Duodenal Ulcer', 'Ulcer', 'Peptic Ulcer', 'gastritis']
1488	famotidine	0.00191122	['HRH2']	['Peptic Esophagitis', 'Duodenal Ulcer', 'Zollinger-Ellison syndrome', 'heartburn', 'Gastric Ulcer', 'gastroesophageal reflux disease (GERD)', 'Ulcer', 'Peptic Ulcer', 'urticaria']
1489	nizatidine	0.00191122	['HRH2']	['Peptic Esophagitis', 'Duodenal Ulcer', 'Peptic Ulcer', 'heartburn', 'gastroesophageal reflux disease (GERD)', 'Gastric Ulcer', 'Ulcer', 'urticaria', 'Zollinger-Ellison syndrome']
1490	Carboprost Tromethamine	0.00190836	[nan]	['Fetal Membranes, Premature Rupture']
1491	OPICAPONE	0.0018785	['COMT']	["Parkinson's Disease"]
1492	entacapone	0.0018785	['COMT']	["Parkinson's Disease", 'Dyskinetic Syndrome']
1493	Tolcapone	0.0018785	['COMT']	["Parkinson's Disease", 'Dyskinetic Syndrome']
1494	Phenazopyridine	0.00186427	['SCN1A']	['Dysuria']
1495	safinamide	0.00183955	['MAOB']	["Parkinson's Disease", 'epilepsy']
1496	droxicam	0.00178279	['PTGS1']	['rheumatoid arthritis', 'osteoarthritis']
1497	clomethiazole	0.00177651	['GABRA1']	["Parkinson's Disease"]
1498	riociguat	0.00172609	['GUCY1A2', 'GUCY1B2', 'GUCY1B1', 'GUCY1A1']	['pulmonary arterial hypertension (PAH)', 'Pulmonary Hypertension']
1499	isosorbide-mononitrate	0.00172609	['GUCY1A2', 'GUCY1B2', 'GUCY1B1', 'GUCY1A1']	['angina pectoris', 'coronary artery disease (CAD)', 'Myocardial Infarction']
1500	CATRIDECACOG	0.00171797	['F13B']	['hemorrhage']
1501	molsidomine	0.00171134	['GUCY1A2', 'GUCY1A1']	['coronary artery disease (CAD)']
1502	tadalafil	0.00170101	['PDE5A', 'PDE11A']	['Pulmonary Hypertension', 'erectile dysfunction']
1503	avanafil	0.00164663	['PDE5A']	['erectile dysfunction']
1504	mirodenafil	0.00164663	['PDE5A']	['erectile dysfunction']
1505	Udenafil	0.00164663	['PDE5A']	['erectile dysfunction']
1506	armodafinil	0.00161821	['SLC6A3']	['narcolepsy', 'obstructive sleep apnea']
1507	linaclotide	0.00161689	['GUCY2C']	['irritable bowel syndrome', 'constipation']
1508	propentofylline	0.00147792	[nan]	['stroke']
